# Supplementary material for: Tailoring coordination environments of single-atom electrocatalysts for hydrogen evolution by topological heteroatom transfer
Source: Nat Commun. 2024 Mar 30;15:2774. doi: 10.1038/s41467-024-47061-6 (PMC10981667; doi:10.1038/s41467-024-47061-6)
Supplement: Supplementary file 5 — Source Data [file 41467_2024_47061_MOESM5_ESM.xlsx]

## Sheet: Figure 1f
Distance (mm)	Height (nm)
0.03467	0.24579
0.06124	0.29594
0.0624	0.3041
0.09822	0.31239
0.10053	0.31624
0.09937	0.32211
0.10168	0.32949
0.10284	0.33788
0.104	0.34678
0.10631	0.35567
0.10515	0.36406
0.10746	0.37144
0.10862	0.37731
0.10977	0.38116
0.11093	0.38945
0.11208	0.39761
0.11324	0.4054
0.1144	0.41255
0.11555	0.41882
0.11786	0.42396
0.11671	0.42772
0.11902	0.42983
0.12133	0.43006
0.12017	0.42814
0.12364	0.42384
0.12248	0.42384
0.12711	0.42384
0.12595	0.42384
0.12479	0.42384
0.12942	0.42384
0.12826	0.42384
0.13404	0.42384
0.13288	0.42384
0.13173	0.42384
0.13057	0.41953
0.13635	0.41784
0.13751	0.41996
0.13519	0.42371
0.14097	0.42885
0.13982	0.43081
0.14444	0.43605
0.14328	0.44407
0.14213	0.45434
0.14559	0.46208
0.14675	0.47346
0.16062	0.6496
0.16177	0.66124
0.14444	0.45248
0.24497	1.67285
0.24381	1.81434
0.24497	1.93283
0.24497	2.02512
0.24497	2.09761
0.24612	2.14581
0.24728	2.14332
0.24728	2.15129
0.24728	2.18417
0.24843	2.21363
0.24959	2.24031
0.24959	2.26901
0.25075	2.30037
0.2519	2.32389
0.2519	2.35551
0.25306	2.38124
0.25421	2.40938
0.25421	2.44271
0.25421	2.46952
0.25421	2.49824
0.25537	2.52531
0.25652	2.55567
0.25652	2.58311
0.25652	2.61391
0.25652	2.64186
0.25768	2.66975
0.25999	2.69605
0.25883	2.72557
0.25999	2.75547
0.25999	2.78075
0.25999	2.81173
0.25999	2.84339
0.26114	2.87075
0.2623	2.90412
0.2623	2.93849
0.2623	2.96887
0.2623	3.00342
0.2623	3.03702
0.2623	3.06871
0.26346	3.1009
0.26461	3.13385
0.26461	3.17129
0.26461	3.20663
0.26461	3.24229
0.26461	3.28067
0.26461	3.31304
0.26461	3.35079
0.26461	3.38867
0.26461	3.42142
0.26461	3.4591
0.26461	3.49432
0.26577	3.53163
0.26692	3.56445
0.26692	3.6
0.26692	3.62954
0.26692	3.66097
0.26692	3.69457
0.26692	3.72722
0.26808	3.7593
0.26923	3.79119
0.26923	3.82327
0.26923	3.85592
0.26923	3.89167
0.26923	3.92406
0.26923	3.95912
0.27039	3.98823
0.27154	4.02075
0.27154	4.05359
0.27154	4.08579
0.27154	4.12123
0.27154	4.15559
0.27386	4.19154
0.2727	4.21844
0.27386	4.25212
0.27386	4.28195
0.27386	4.3119
0.27386	4.34248
0.27386	4.37072
0.27501	4.40131
0.27617	4.43126
0.27732	4.46109
0.27732	4.49129
0.27732	4.52238
0.27732	4.55137
0.27732	4.58081
0.27732	4.61107
0.27732	4.64252
0.27848	4.68117
0.27963	4.71508
0.27963	4.7524
0.27963	4.78801
0.27963	4.82096
0.27963	4.85151
0.27963	4.89103
0.27963	4.91968
0.27963	4.95648
0.28079	4.98841
0.28194	5.02685
0.28194	5.06308
0.28194	5.09949
0.28194	5.13503
0.28194	5.16993
0.28194	5.20445
0.28194	5.2367
0.28194	5.27458
0.28194	5.30935
0.28194	5.34691
0.28194	5.38416
0.2831	5.41584
0.28425	5.45201
0.28425	5.48396
0.28425	5.50893
0.28425	5.54156
0.28425	5.58278
0.28425	5.62136
0.28541	5.65565
0.28657	5.68734
0.28657	5.72232
0.28657	5.75749
0.28657	5.78759
0.28657	5.82186
0.28657	5.86007
0.28657	5.89144
0.28657	5.92535
0.28657	5.96217
0.28772	5.99114
0.28888	6.02796
0.28888	6.05623
0.28888	6.08951
0.28888	6.12038
0.28888	6.15126
0.28888	6.18106
0.29003	6.22395
0.29119	6.25302
0.29119	6.28934
0.29119	6.31985
0.29119	6.36549
0.29119	6.41285
0.29119	6.45789
0.29119	6.48377
0.29119	6.52142
0.29234	6.55673
0.2935	6.58623
0.2935	6.62024
0.2935	6.6504
0.2935	6.68047
0.2935	6.71227
0.2935	6.73545
0.2935	6.76
0.29465	6.77175
0.29581	6.78241
0.29697	6.78153
0.29928	6.77974
0.29812	6.77116
0.30043	6.7752
0.30043	6.76927
0.30043	6.7638
0.30043	6.74913
0.30043	6.71976
0.30159	6.68385
0.30274	6.65713
0.3039	6.62997
0.30505	6.60566
0.30505	6.58414
0.30505	6.5633
0.30621	6.5467
0.30737	6.53105
0.30737	6.5152
0.30852	6.50234
0.30968	6.47817
0.31083	6.45533
0.31199	6.43617
0.31199	6.41766
0.31199	6.39688
0.31314	6.37307
0.3143	6.34333
0.3143	6.31158
0.3143	6.27825
0.3143	6.24246
0.3143	6.20682
0.3143	6.17188
0.3143	6.14049
0.3143	6.10581
0.3143	6.0743
0.3143	6.04209
0.31545	6.01229
0.31661	5.98033
0.31776	5.94932
0.31776	5.91888
0.31776	5.88598
0.31776	5.85156
0.31776	5.81923
0.31776	5.78728
0.31776	5.75184
0.31776	5.71591
0.31776	5.67896
0.31892	5.64399
0.32008	5.61407
0.32008	5.57915
0.32008	5.55012
0.32008	5.51558
0.32008	5.48212
0.32123	5.44587
0.32008	5.41759
0.32239	5.38159
0.32239	5.35078
0.32239	5.31365
0.32239	5.28227
0.32239	5.24862
0.32239	5.21578
0.32239	5.17643
0.32354	5.14467
0.3247	5.1138
0.3247	5.08224
0.3247	5.04757
0.3247	5.01423
0.3247	4.98184
0.3247	4.95001
0.32585	4.91489
0.32701	4.88509
0.32701	4.84909
0.32701	4.8155
0.32701	4.7831
0.32701	4.75367
0.32701	4.71571
0.32816	4.68895
0.32932	4.65073
0.32932	4.62296
0.32932	4.58645
0.32932	4.56622
0.33048	4.53317
0.32932	4.49342
0.33163	4.44936
0.33163	4.40313
0.33163	4.36392
0.33163	4.33421
0.33163	4.29842
0.33163	4.26542
0.33163	4.2316
0.33163	4.19469
0.33163	4.16435
0.33163	4.12385
0.33163	4.08251
0.33163	4.04691
0.33163	4.01416
0.33163	3.98198
0.33163	3.94593
0.33163	3.91474
0.33163	3.88254
0.33279	3.85241
0.33394	3.80792
0.33394	3.76794
0.33394	3.73018
0.33394	3.70025
0.33394	3.68486
0.33394	3.65825
0.3351	3.62222
0.33625	3.59839
0.33741	3.5738
0.33741	3.54245
0.33741	3.51413
0.33741	3.48007
0.33856	3.44527
0.33972	3.41236
0.33972	3.38431
0.33972	3.34684
0.33972	3.31392
0.33972	3.28076
0.33972	3.25031
0.33972	3.21874
0.34087	3.18697
0.34203	3.15596
0.34203	3.12185
0.34203	3.09109
0.34203	3.07192
0.34319	3.03379
0.34434	2.9894
0.34434	2.95468
0.34434	2.91797
0.34434	2.88165
0.34434	2.85501
0.3455	2.82236
0.34434	2.78332
0.34665	2.74853
0.34665	2.72026
0.34665	2.6871
0.34665	2.65648
0.34665	2.62814
0.34665	2.59417
0.34665	2.5633
0.34665	2.52832
0.34665	2.49581
0.34781	2.46121
0.34896	2.43839
0.34896	2.40507
0.34896	2.34988
0.34896	2.29564
0.34896	2.26018
0.34896	2.22996
0.34896	2.19936
0.34896	2.16823
0.35012	2.13154
0.35127	2.10004
0.35127	2.07132
0.35127	2.03747
0.35127	2.00723
0.35127	1.97471
0.35127	1.94085
0.35127	1.90516
0.35243	1.87825
0.35359	1.84432
0.35359	1.81399
0.35359	1.7846
0.35359	1.75913
0.35359	1.71551
0.35359	1.68076
0.35474	1.65342
0.3559	1.62809
0.35705	1.60021
0.35705	1.57227
0.35705	1.54161
0.35705	1.51241
0.35821	1.48401
0.35936	1.45581
0.35936	1.42585
0.35936	1.39481
0.35936	1.36124
0.35936	1.33217
0.36052	1.30063
0.36167	1.27295
0.36167	1.24166
0.36283	1.21309
0.36398	1.18674
0.36398	1.1566
0.36398	1.11918
0.36398	1.09611
0.36514	1.06464
0.3663	1.02975
0.3663	0.99979
0.3663	0.97427
0.3663	0.94035
0.36745	0.9058
0.36861	0.86846
0.36861	0.83882
0.36861	0.80943
0.36861	0.77416
0.36861	0.74269
0.36976	0.71354
0.37092	0.68262
0.37207	0.65612
0.37092	0.62694
0.37092	0.5977
0.37092	0.57432
0.37323	0.54682
0.37323	0.52318
0.37438	0.50635
0.37554	0.4842
0.3767	0.46887
0.3767	0.4529
0.37785	0.44293
0.37901	0.41773
0.38016	0.39398
0.38132	0.37512
0.38132	0.36048
0.38247	0.33913
0.38363	0.31531
0.38363	0.29231
0.38363	0.27126
0.38478	0.24983
0.38594	0.23199
0.38594	0.21194
0.38594	0.19631
0.3871	0.18275
0.38825	0.16894
0.38941	0.15454
0.39056	0.1426
0.39172	0.13399
0.39287	0.12613
0.39403	0.11845
0.39634	0.11373
0.39403	0.10216
0.39403	0.09743
0.39518	0.09224
0.39865	0.08565
0.39749	0.08007
0.40096	0.07575
0.39981	0.07294
0.40443	0.0719
0.40327	0.07287
0.40212	0.07395
0.40674	0.06964
0.40558	0.07095
0.40789	0.07212
0.40905	0.07506
0.41136	0.0795
0.41021	0.08521
0.41252	0.08977
0.41483	0.09413
0.41367	0.0991
0.41483	0.10754
0.41598	0.11666
0.41714	0.12703
0.41829	0.14124
0.42176	0.15841
0.41945	0.17765
0.4206	0.19379
0.42176	0.21263
0.42176	0.23305
0.42292	0.25391
0.42407	0.27407
0.42407	0.29373
0.42638	0.3144
0.42523	0.33627
0.42754	0.35605
0.42869	0.37379
0.42985	0.3916
0.431	0.40594
0.43332	0.42008
0.43216	0.43733
0.43447	0.45545
0.43447	0.47224
0.43563	0.49314
0.43678	0.51592
0.43678	0.53838
0.43794	0.56033
0.43909	0.58359
0.43909	0.61349
0.44025	0.64434
0.4414	0.67259
0.4414	0.69806
0.44256	0.72258
0.44371	0.748
0.44371	0.77197
0.44371	0.79215
0.44487	0.81385
0.44603	0.83689
0.44718	0.85772
0.44834	0.87845
0.44834	0.89911
0.44949	0.91645
0.4518	0.92848
0.45065	0.94006
0.4518	0.95774
0.45296	0.9715
0.45411	0.97882
0.45758	0.99031
0.45643	0.9985
0.45527	1.00692
0.45874	1.02199
0.45989	1.03262
0.46105	1.04918
0.46105	1.06396
0.46105	1.08454
0.46105	1.10523
0.4622	1.1285
0.46336	1.15965
0.46336	1.18939
0.46336	1.22075
0.46336	1.25532
0.46451	1.28691
0.46567	1.31818
0.46567	1.36158
0.46567	1.40112
0.46567	1.43262
0.46567	1.46363
0.46567	1.48939
0.46567	1.52261
0.46798	1.55886
0.46683	1.60511
0.46798	1.63804
0.46798	1.66522
0.46798	1.69196
0.46914	1.71445
0.47029	1.7429
0.47145	1.76951
0.47145	1.80391
0.47145	1.82661
0.47145	1.85487
0.47145	1.8837
0.47145	1.91026
0.47376	1.94282
0.4726	1.97651
0.47376	2.00166
0.47376	2.03422
0.47376	2.06584
0.47376	2.09462
0.47491	2.13391
0.47607	2.16591
0.47607	2.19798
0.47722	2.21709
0.47838	2.23223
0.47838	2.25421
0.47954	2.276
0.48069	2.30531
0.48185	2.33057
0.483	2.35551
0.483	2.37526
0.483	2.40158
0.483	2.42745
0.483	2.45566
0.483	2.48897
0.48531	2.5212
0.48416	2.55298
0.48531	2.5926
0.48531	2.62822
0.48531	2.6625
0.48531	2.69236
0.48531	2.72784
0.48531	2.76022
0.48647	2.79539
0.48762	2.8324
0.48762	2.86827
0.48762	2.90351
0.48762	2.93085
0.48762	2.96729
0.48762	3.00158
0.48762	3.03077
0.48762	3.06002
0.48878	3.08755
0.48994	3.1171
0.49109	3.15538
0.49109	3.1848
0.49109	3.21688
0.49109	3.24985
0.49109	3.28275
0.49109	3.31249
0.49109	3.34842
0.49109	3.37681
0.49109	3.41024
0.49109	3.45385
0.49109	3.49974
0.49225	3.54444
0.4934	3.57517
0.4934	3.60812
0.4934	3.64486
0.4934	3.6823
0.4934	3.69828
0.4934	3.72861
0.4934	3.76621
0.4934	3.81419
0.4934	3.86059
0.4934	3.90208
0.49571	3.93151
0.49456	3.96087
0.49571	3.97965
0.49571	4.00568
0.49571	4.03955
0.49571	4.07861
0.49571	4.1309
0.49571	4.18819
0.49571	4.23505
0.49571	4.25897
0.49802	4.27683
0.49687	4.30325
0.49802	4.32435
0.49802	4.35367
0.49802	4.36058
0.49802	4.39827
0.49802	4.44459
0.49802	4.49462
0.49802	4.54213
0.49918	4.58353
0.50033	4.61523
0.50033	4.63811
0.50033	4.66117
0.50033	4.70206
0.50033	4.74608
0.50033	4.79135
0.50033	4.82807
0.50033	4.86497
0.50033	4.88613
0.50033	4.90744
0.50033	4.93478
0.50149	4.96096
0.50265	4.99462
0.50265	5.02486
0.50265	5.05194
0.50265	5.10116
0.50265	5.15148
0.50265	5.20102
0.50265	5.24763
0.50265	5.28546
0.50265	5.31652
0.50265	5.34127
0.50265	5.38388
0.5038	5.4172
0.50496	5.45393
0.50496	5.48521
0.50496	5.51885
0.50496	5.55495
0.50496	5.58814
0.50496	5.6298
0.50496	5.66224
0.50496	5.7003
0.50496	5.73791
0.50496	5.77268
0.50496	5.80903
0.50496	5.84076
0.50727	5.8778
0.50611	5.90915
0.50727	5.94607
0.50727	5.9797
0.50727	6.01365
0.50727	6.05499
0.50727	6.09284
0.50727	6.12468
0.50727	6.16165
0.50727	6.20172
0.50727	6.24381
0.50727	6.28268
0.50727	6.32289
0.50727	6.36133
0.50727	6.39276
0.50727	6.42508
0.50727	6.45424
0.50727	6.49162
0.50842	6.51952
0.51073	6.54717
0.50958	6.5838
0.51073	6.6117
0.51073	6.64573
0.51073	6.67286
0.51073	6.70866
0.51073	6.74224
0.51073	6.77733
0.51073	6.81419
0.51073	6.85521
0.51073	6.89731
0.51073	6.93522
0.51073	6.97554
0.51073	7.01289
0.51073	7.04523
0.51073	7.0867
0.51073	7.12077
0.51073	7.15668
0.51189	7.19253
0.51305	7.22724
0.51305	7.25975
0.51305	7.29511
0.51305	7.32458
0.51305	7.35608
0.51305	7.38987
0.51305	7.42415
0.5142	7.458
0.51536	7.4883
0.51536	7.52443
0.51536	7.55777
0.51536	7.5887
0.51536	7.61964
0.51536	7.65646
0.51651	7.68277
0.51767	7.72325
0.51767	7.7638
0.51767	7.79245
0.51767	7.82839
0.51767	7.86085
0.51767	7.89369
0.51767	7.92596
0.51998	7.95456
0.51882	7.98886
0.51998	8.02025
0.51998	8.05474
0.51998	8.08372
0.52229	8.11225
0.52113	8.13399
0.52229	8.17324
0.52229	8.20856
0.52229	8.2585
0.52229	8.30429
0.52229	8.35529
0.52344	8.3803
0.5246	8.41518
0.5246	8.44449
0.5246	8.46083
0.5246	8.4848
0.5246	8.52141
0.5246	8.55367
0.5246	8.59308
0.5246	8.63068
0.5246	8.67236
0.52576	8.68824
0.52807	8.70938
0.52691	8.72501
0.52807	8.7488
0.52807	8.77924
0.52807	8.82199
0.52807	8.85795
0.52807	8.90212
0.52807	8.92903
0.52807	8.95531
0.53038	8.96398
0.52922	8.98785
0.53038	9.01128
0.53038	9.03237
0.53153	9.07011
0.53269	9.11175
0.53269	9.14143
0.53269	9.17642
0.53384	9.20743
0.535	9.22802
0.535	9.23714
0.53616	9.25926
0.53731	9.27817
0.53962	9.29968
0.53847	9.31729
0.53962	9.33442
0.53962	9.34481
0.54078	9.3591
0.54193	9.36026
0.54309	9.36265
0.54424	9.3628
0.5454	9.35533
0.54656	9.3496
0.54771	9.33713
0.54887	9.31855
0.54887	9.29449
0.55002	9.27122
0.55118	9.2496
0.55118	9.22946
0.55233	9.20307
0.55349	9.18163
0.55349	9.15635
0.55349	9.12672
0.5558	9.10202
0.55464	9.07922
0.55695	9.05541
0.55811	9.03415
0.55811	9.00714
0.55811	8.97078
0.55811	8.94226
0.55927	8.91318
0.55811	8.88158
0.55811	8.84815
0.56042	8.81358
0.56042	8.77941
0.56042	8.7443
0.56042	8.71253
0.56042	8.68373
0.56042	8.64988
0.56158	8.61824
0.56273	8.58628
0.56273	8.55148
0.56273	8.51548
0.56273	8.4839
0.56273	8.45637
0.56389	8.42136
0.56504	8.38869
0.56504	8.35292
0.56504	8.31892
0.56504	8.29219
0.56504	8.26888
0.56504	8.23962
0.5662	8.20308
0.56735	8.17874
0.56851	8.15365
0.56851	8.1218
0.56851	8.09298
0.56851	8.06669
0.56967	8.0313
0.57082	8.00641
0.57082	7.96925
0.57082	7.94159
0.57082	7.90413
0.57082	7.86882
0.57082	7.83649
0.57082	7.79764
0.57198	7.76855
0.57313	7.73483
0.57313	7.69959
0.57313	7.66794
0.57313	7.63737
0.57313	7.59839
0.57313	7.56713
0.57429	7.53807
0.57544	7.50868
0.57544	7.47367
0.57544	7.44485
0.57544	7.41741
0.5766	7.38523
0.57775	7.36013
0.57775	7.33034
0.57891	7.30422
0.58006	7.27119
0.58006	7.24499
0.58006	7.22055
0.58122	7.19497
0.58238	7.17084
0.58238	7.14379
0.58353	7.11979
0.58469	7.09279
0.58469	7.06433
0.58584	7.0378
0.587	7.0165
0.58815	6.99461
0.58815	6.98079
0.58931	6.96695
0.59046	6.95599
0.59046	6.94639
0.59162	6.94069
0.59162	6.94128
0.59278	6.94494
0.59393	6.95049
0.5974	6.96006
0.59624	6.97366
0.59509	6.98782
0.59855	7.00108
0.59855	7.01751
0.59971	7.03432
0.60086	7.0411
0.60202	7.04752
0.60433	7.05227
0.60317	7.05775
0.60549	7.05333
0.60664	7.0473
0.60895	7.03561
0.6078	7.01998
0.60895	6.99243
0.60895	6.9717
0.60895	6.93918
0.60895	6.89915
0.61011	6.86091
0.61011	6.82142
0.61011	6.7834
0.61011	6.7399
0.61011	6.7007
0.61011	6.66328
0.61011	6.6287
0.61011	6.59685
0.61011	6.55645
0.61011	6.52535
0.61011	6.49013
0.61126	6.45618
0.61242	6.4219
0.61242	6.38839
0.61242	6.35669
0.61242	6.3231
0.61242	6.28723
0.61242	6.25768
0.61242	6.22029
0.61242	6.18236
0.61357	6.14662
0.61473	6.11404
0.61473	6.0829
0.61473	6.04936
0.61473	6.02201
0.61589	5.99283
0.61704	5.96143
0.61704	5.93078
0.61704	5.89906
0.61704	5.86709
0.61704	5.83569
0.6182	5.80651
0.61935	5.77701
0.61935	5.74119
0.61935	5.711
0.61935	5.67827
0.62051	5.65245
0.62166	5.61784
0.62166	5.58436
0.62166	5.54455
0.62166	5.50678
0.62166	5.47652
0.62166	5.44563
0.62282	5.4222
0.62397	5.39138
0.62397	5.35543
0.62397	5.31637
0.62397	5.28805
0.62397	5.26302
0.62513	5.22965
0.62629	5.20753
0.62744	5.17737
0.62744	5.15197
0.62744	5.11967
0.62744	5.09459
0.62744	5.06307
0.62744	5.03154
0.6286	4.99255
0.62975	4.9601
0.62975	4.92732
0.62975	4.89816
0.62975	4.86471
0.62975	4.8272
0.62975	4.79854
0.62975	4.75345
0.62975	4.71368
0.63091	4.67588
0.63206	4.64592
0.63206	4.61468
0.63206	4.57509
0.63206	4.54486
0.63206	4.50697
0.63206	4.47566
0.63206	4.44156
0.63206	4.40778
0.63206	4.37394
0.63322	4.33965
0.63437	4.3115
0.63437	4.27809
0.63437	4.24601
0.63437	4.21703
0.63553	4.17616
0.63668	4.14516
0.63668	4.11517
0.63668	4.08246
0.63668	4.0488
0.63668	4.01299
0.63668	3.98231
0.63668	3.94656
0.63784	3.91303
0.639	3.87918
0.639	3.84812
0.639	3.81396
0.639	3.78113
0.639	3.7436
0.639	3.7155
0.64015	3.67753
0.64131	3.65575
0.64131	3.62069
0.64131	3.58577
0.64131	3.5488
0.64131	3.51897
0.64131	3.4923
0.64362	3.46064
0.64246	3.43676
0.64477	3.40136
0.64477	3.37407
0.64477	3.34671
0.64477	3.31759
0.64477	3.28765
0.64477	3.25436
0.64477	3.22284
0.64593	3.18494
0.64708	3.15344
0.64708	3.11599
0.64708	3.08683
0.64708	3.04894
0.64708	3.02004
0.64708	2.97829
0.64708	2.93866
0.64708	2.90339
0.64824	2.87285
0.6494	2.8358
0.6494	2.80393
0.6494	2.76719
0.6494	2.73082
0.6494	2.69794
0.6494	2.66397
0.6494	2.63069
0.6494	2.5964
0.6494	2.56205
0.65055	2.52643
0.65171	2.49467
0.65171	2.46422
0.65171	2.4334
0.65171	2.40314
0.65286	2.37092
0.65402	2.34187
0.65402	2.31128
0.65402	2.28298
0.65402	2.24879
0.65517	2.2172
0.65633	2.18555
0.65633	2.15465
0.65633	2.12053
0.65633	2.09166
0.65633	2.05988
0.65748	2.02817
0.65864	1.99518
0.65864	1.96376
0.65864	1.92982
0.65864	1.90169
0.65979	1.87457
0.66095	1.84796
0.66095	1.82134
0.66095	1.78859
0.66095	1.76585
0.66211	1.73165
0.66326	1.7013
0.66442	1.67419
0.66442	1.64283
0.66442	1.61573
0.66442	1.58471
0.66442	1.55704
0.66442	1.5204
0.66557	1.48458
0.66673	1.44895
0.66673	1.41503
0.66673	1.37801
0.66673	1.34984
0.66673	1.31687
0.66673	1.28553
0.66673	1.25532
0.66904	1.22575
0.66788	1.19415
0.66904	1.16552
0.67019	1.13505
0.67135	1.10426
0.67135	1.07601
0.67135	1.05243
0.67135	1.02619
0.67251	0.99895
0.67366	0.96804
0.67366	0.93631
0.67482	0.89966
0.67597	0.86775
0.67597	0.83711
0.67597	0.80937
0.67597	0.7729
0.67597	0.74517
0.67597	0.70889
0.67597	0.6759
0.67713	0.64259
0.67828	0.60951
0.67828	0.57927
0.67944	0.55446
0.68059	0.52653
0.68059	0.50492
0.68059	0.47879
0.68059	0.45948
0.68175	0.44155
0.6829	0.42588
0.68522	0.40906
0.68406	0.39451
0.68522	0.38002
0.68522	0.36538
0.68753	0.35377
0.68637	0.34271
0.68868	0.32828
0.68984	0.31891
0.69099	0.30624
0.69099	0.29508
0.69215	0.28594
0.6933	0.27931
0.69446	0.27571
0.69562	0.27216
0.69677	0.26771
0.69908	0.26478
0.69793	0.26361
0.70024	0.26445
0.70255	0.26756
0.70139	0.26971
0.70486	0.26971
0.7037	0.26971
0.70602	0.26756
0.70833	0.26445
0.70717	0.26361
0.70948	0.26262
0.71295	0.26245
0.71064	0.26605
0.71179	0.27293
0.7141	0.28257
0.71526	0.29449
0.71641	0.30817
0.71641	0.32311
0.71757	0.33665
0.71873	0.34948
0.71873	0.36433
0.71988	0.38044
0.72219	0.39706
0.72104	0.41342
0.7245	0.42877
0.72335	0.44237
0.72681	0.45344
0.72566	0.45908
0.72681	0.46321
0.72797	0.46975
0.72913	0.47578
0.73028	0.48403
0.73144	0.49519
0.73375	0.5066
0.73259	0.51776
0.73606	0.52817
0.7349	0.53731
0.73606	0.549
0.73837	0.55603
0.73721	0.55947
0.73952	0.56602
0.74068	0.57005
0.74184	0.57371
0.74299	0.57582
0.7453	0.57313
0.74415	0.56592
0.74646	0.55442
0.74877	0.53889
0.74761	0.52305
0.74761	0.50862
0.74992	0.49609
0.75108	0.48476
0.75224	0.47193
0.75224	0.45834
0.75339	0.44475
0.75455	0.43191
0.75686	0.42059
0.7557	0.41153
0.75917	0.39854
0.75801	0.38859
0.76032	0.38446
0.76032	0.37792
0.76148	0.37405
0.76379	0.37106
0.76263	0.35955
0.76726	0.34805
0.7661	0.33397
0.76495	0.31818
0.76841	0.30589
0.76957	0.28911
0.76957	0.27449
0.77072	0.2562
0.77188	0.23393
0.77188	0.21072
0.77188	0.18744
0.77303	0.16498
0.77419	0.14638
0.77535	0.12916
0.7765	0.11433
0.7765	0.10291
0.77766	0.09242
0.77881	0.08241
0.78112	0.07581
0.77997	0.06989
0.78343	0.06049
0.78228	0.05575
0.78459	0.04841
0.7869	0.04434
0.78575	0.0438
0.78806	0.03793
0.78921	0.03571
0.79037	0.03487
0.79152	0.03299
0.79268	0.03868
0.79383	0.04378
0.79499	0.05462
0.79614	0.0684
0.79846	0.08221
0.7973	0.10069
0.79846	0.12067
0.80077	0.14233
0.79961	0.1679
0.80077	0.19396
0.80077	0.22045
0.80192	0.24718
0.80308	0.27383
0.80308	0.29997
0.80539	0.32635
0.80423	0.3579
0.80539	0.38926
0.8077	0.41772
0.80654	0.44737
0.8077	0.47537
0.8077	0.5057
0.8077	0.53754
0.8077	0.57007
0.8077	0.60381
0.81001	0.63576
0.81001	0.6698
0.80886	0.70927
0.81001	0.74223
0.81001	0.77817
0.81001	0.80632
0.81001	0.84023
0.81001	0.87763
0.81232	0.90788
0.81117	0.94048
0.81232	0.9746
0.81232	1.00872
0.81232	1.02277
0.81463	1.0457
0.81348	1.08014
0.81463	1.12128
0.81463	1.16888
0.81463	1.21662
0.81579	1.2626
0.81694	1.30939
0.8181	1.3521
0.8181	1.36807
0.8181	1.38909
0.8181	1.39327
0.8181	1.41415
0.8181	1.43387
0.8181	1.47042
0.8181	1.49965
0.8181	1.51319
0.8181	1.53501
0.8181	1.55437
0.81925	1.57032
0.82041	1.58874
0.82041	1.63218
0.82041	1.67342
0.82041	1.72733
0.82041	1.7859
0.82041	1.83466
0.82157	1.88164
0.82272	1.92217
0.82272	1.95001
0.82272	1.96631
0.82272	1.99908
0.82272	2.02933
0.82272	2.07335
0.82272	2.11286
0.82272	2.1547
0.82272	2.1832
0.82388	2.21448
0.82503	2.24989
0.82503	2.28536
0.82503	2.31982
0.82503	2.35353
0.82503	2.38673
0.82503	2.41968
0.82503	2.45445
0.82503	2.49463
0.82503	2.52943
0.82503	2.57513
0.82619	2.61964
0.82734	2.65366
0.82734	2.68787
0.82734	2.7212
0.82734	2.75258
0.82734	2.78358
0.8285	2.81445
0.82734	2.84329
0.82734	2.87802
0.82734	2.91338
0.82734	2.94626
0.82965	2.98124
0.82965	3.01306
0.82965	3.04412
0.82965	3.07468
0.82965	3.10498
0.82965	3.13313
0.82965	3.18095
0.82965	3.22115
0.83081	3.26407
0.83197	3.29832
0.83197	3.32904
0.83197	3.36103
0.83197	3.40138
0.83197	3.43021
0.83197	3.46657
0.83197	3.49958
0.83197	3.53298
0.83197	3.57047
0.83312	3.6055
0.83428	3.64478
0.83428	3.67969
0.83428	3.71063
0.83428	3.74562
0.83428	3.77176
0.83428	3.8039
0.83428	3.83979
0.83428	3.8701
0.83659	3.8944
0.83543	3.92825
0.83774	3.96937
0.83774	3.99817
0.83774	4.02962
0.83774	4.06195
0.83774	4.09422
0.83774	4.12681
0.83774	4.16008
0.83774	4.19311
0.83774	4.22543
0.83774	4.26508
0.83774	4.29783
0.8389	4.33374
0.84005	4.36181
0.84005	4.40011
0.84005	4.43715
0.84005	4.47667
0.84005	4.51472
0.84005	4.54329
0.84005	4.58476
0.84005	4.62541
0.84005	4.66776
0.84005	4.6948
0.84005	4.73444
0.84005	4.7637
0.84005	4.80282
0.84121	4.84031
0.84237	4.86779
0.84237	4.90108
0.84237	4.93741
0.84237	4.98456
0.84237	5.0278
0.84237	5.06333
0.84237	5.09621
0.84237	5.12489
0.84237	5.15441
0.84237	5.18929
0.84237	5.24181
0.84237	5.29042
0.84237	5.34936
0.84237	5.39624
0.84237	5.45132
0.84468	5.49057
0.84352	5.51105
0.84468	5.52824
0.84468	5.54923
0.84468	5.5721
0.84468	5.59183
0.84468	5.62041
0.84468	5.64985
0.84468	5.66942
0.84468	5.69022
0.84468	5.71105
0.84699	5.73954
0.84583	5.77045
0.84699	5.80837
0.84699	5.86081
0.84699	5.91415
0.84699	5.96735
0.84699	6.01824
0.84699	6.06446
0.84699	6.10334
0.84699	6.132
0.84699	6.14297
0.84699	6.17995
0.84814	6.21421
0.8493	6.26144
0.8493	6.29426
0.8493	6.32271
0.8493	6.35591
0.8493	6.38849
0.8493	6.43111
0.8493	6.47795
0.8493	6.51442
0.8493	6.54842
0.8493	6.5773
0.8493	6.61005
0.85161	6.64596
0.85045	6.68181
0.85161	6.71437
0.85161	6.74939
0.85161	6.78367
0.85161	6.81744
0.85161	6.85095
0.85161	6.89358
0.85161	6.93037
0.85161	6.96589
0.85161	6.99762
0.85276	7.03334
0.85392	7.069
0.85392	7.10916
0.85392	7.14173
0.85392	7.17392
0.85392	7.20599
0.85392	7.24333
0.85392	7.27446
0.85392	7.3011
0.85392	7.3411
0.85508	7.3692
0.85623	7.40255
0.85739	7.43255
0.85739	7.46521
0.85739	7.49193
0.85739	7.52206
0.85739	7.5482
0.85739	7.58471
0.85739	7.61534
0.85739	7.65306
0.85854	7.68589
0.8597	7.71986
0.8597	7.7575
0.8597	7.78888
0.8597	7.81557
0.8597	7.85579
0.8597	7.89613
0.8597	7.9232
0.86201	7.96084
0.86085	7.99961
0.86201	8.02743
0.86201	8.06551
0.86201	8.0953
0.86201	8.12603
0.86201	8.1643
0.86201	8.19586
0.86201	8.23356
0.86316	8.27011
0.86432	8.30325
0.86432	8.33754
0.86432	8.36904
0.86432	8.40016
0.86432	8.43464
0.86432	8.46589
0.86432	8.50063
0.86548	8.54284
0.86663	8.58081
0.86663	8.61135
0.86663	8.645
0.86663	8.67368
0.86663	8.69923
0.86663	8.72923
0.86779	8.74579
0.86894	8.76587
0.8701	8.78655
0.87125	8.78925
0.87356	8.79357
0.87241	8.78933
0.87472	8.78322
0.87703	8.76961
0.87587	8.75845
0.87819	8.7403
0.87819	8.72908
0.87934	8.70903
0.8805	8.68811
0.8805	8.67043
0.88165	8.64494
0.88281	8.62295
0.88396	8.59364
0.88512	8.56643
0.88512	8.53626
0.88512	8.50718
0.88512	8.47292
0.88512	8.44614
0.88512	8.41102
0.88512	8.36623
0.88512	8.33125
0.88512	8.29229
0.88512	8.25796
0.88512	8.22153
0.88627	8.18959
0.88743	8.15708
0.88743	8.12507
0.88743	8.08553
0.88743	8.05688
0.88743	8.02473
0.88743	7.99088
0.88859	7.96259
0.88974	7.9305
0.88974	7.89773
0.88974	7.86736
0.88974	7.83352
0.88974	7.80062
0.8909	7.76613
0.89205	7.72823
0.89205	7.68976
0.89205	7.664
0.89205	7.62831
0.89205	7.59893
0.89205	7.56855
0.89205	7.53811
0.89205	7.50854
0.89321	7.47469
0.89436	7.44298
0.89552	7.41222
0.89552	7.38071
0.89552	7.34938
0.89552	7.31919
0.89552	7.28628
0.89552	7.25014
0.89552	7.22141
0.89552	7.18079
0.89552	7.14789
0.89667	7.11455
0.89783	7.08386
0.89783	7.0478
0.89783	7.01844
0.89783	6.98642
0.89898	6.95484
0.90014	6.92681
0.90014	6.88947
0.90014	6.86258
0.90014	6.82696
0.90014	6.79767
0.9013	6.76334
0.90014	6.72419
0.90245	6.68751
0.90245	6.65292
0.90245	6.61802
0.90245	6.5804
0.90245	6.55093
0.90245	6.51142
0.90245	6.47323
0.90245	6.45023
0.90245	6.41416
0.90245	6.36682
0.90245	6.32726
0.90361	6.28528
0.90476	6.24816
0.90476	6.22198
0.90476	6.18436
0.90476	6.15312
0.90476	6.11688
0.90476	6.08868
0.90476	6.05246
0.90476	6.00928
0.90476	5.97735
0.90476	5.94611
0.90476	5.91196
0.90476	5.88028
0.90476	5.84879
0.90592	5.81174
0.90707	5.77652
0.90707	5.74901
0.90707	5.70487
0.90707	5.65773
0.90707	5.61716
0.90707	5.58423
0.90707	5.55332
0.90707	5.52658
0.90707	5.48675
0.90707	5.44736
0.90823	5.42145
0.90938	5.38543
0.90938	5.34181
0.90938	5.29788
0.90938	5.26786
0.90938	5.23632
0.90938	5.19846
0.90938	5.16528
0.90938	5.12337
0.90938	5.08925
0.90938	5.04735
0.90938	5.01202
0.90938	4.9775
0.90938	4.94104
0.90938	4.90034
0.90938	4.86823
0.90938	4.83213
0.90938	4.80173
0.91054	4.76228
0.9117	4.72897
0.9117	4.69668
0.9117	4.65496
0.9117	4.61338
0.9117	4.58129
0.9117	4.54539
0.9117	4.50556
0.9117	4.46706
0.9117	4.4295
0.9117	4.39466
0.9117	4.35798
0.9117	4.32256
0.9117	4.2958
0.9117	4.26215
0.9117	4.23032
0.91401	4.19083
0.91285	4.15899
0.91516	4.1313
0.91516	4.10379
0.91516	4.08014
0.91516	4.05205
0.91516	4.0244
0.91516	4.00207
0.91516	3.97113
0.91632	3.94545
0.91747	3.92091
0.91863	3.89139
0.91978	3.86022
0.91978	3.83574
0.91978	3.81051
0.91978	3.7827
0.91978	3.75313
0.92094	3.72261
0.91978	3.68369
0.9221	3.64819
0.9221	3.61131
0.9221	3.57817
0.9221	3.54206
0.9221	3.50955
0.9221	3.47691
0.9221	3.43827
0.9221	3.4057
0.9221	3.37547
0.92325	3.33835
0.92441	3.30008
0.92441	3.27142
0.92441	3.23056
0.92441	3.19723
0.92441	3.17036
0.92441	3.13866
0.92556	3.10622
0.92672	3.06929
0.92672	3.03445
0.92672	2.99714
0.92672	2.96692
0.92672	2.93038
0.92672	2.88991
0.92672	2.86356
0.92672	2.83204
0.92672	2.79048
0.92672	2.73923
0.92672	2.69719
0.92787	2.65407
0.92903	2.61567
0.92903	2.58234
0.92903	2.55863
0.92903	2.52212
0.92903	2.49485
0.92903	2.46328
0.92903	2.43049
0.92903	2.39947
0.92903	2.3697
0.92903	2.345
0.93018	2.31733
0.93134	2.2868
0.93134	2.25493
0.93134	2.22875
0.93134	2.21042
0.93249	2.17317
0.93365	2.13026
0.93481	2.09026
0.93481	2.06204
0.93481	2.03323
0.93481	2.01257
0.93481	1.9852
0.93596	1.95492
0.93712	1.9211
0.93712	1.89209
0.93827	1.85961
0.93712	1.82865
0.93712	1.79788
0.93943	1.76811
0.93943	1.74531
0.93943	1.70767
0.94058	1.66844
0.93943	1.6323
0.94174	1.6021
0.94174	1.57468
0.94174	1.54188
0.94174	1.5087
0.94289	1.48015
0.94405	1.44938
0.94521	1.41936
0.94405	1.39175
0.94405	1.35838
0.94405	1.32774
0.94405	1.29716
0.94636	1.26745
0.94636	1.23813
0.94636	1.20653
0.94636	1.17334
0.94752	1.14691
0.94867	1.11681
0.94867	1.08095
0.94867	1.05042
0.94867	1.01944
0.94983	0.99915
0.95098	0.97455
0.95098	0.94382
0.95214	0.92093
0.95329	0.88995
0.95445	0.85921
0.95445	0.8336
0.95445	0.80268
0.95445	0.76916
0.95445	0.74128
0.95445	0.71061
0.95445	0.67987
0.9556	0.64964
0.95676	0.61916
0.95676	0.58899
0.95792	0.56318
0.95907	0.53547
0.95907	0.51206
0.96023	0.48585
0.96138	0.45596
0.96254	0.43815
0.96138	0.41059
0.96369	0.38473
0.96369	0.36291
0.96485	0.33635
0.966	0.3142
0.966	0.29236
0.96716	0.26956
0.96832	0.25353
0.96947	0.23666
0.97063	0.21903
0.97063	0.20056
0.97063	0.18671
0.97178	0.17177
0.97294	0.15556
0.97409	0.14124
0.97525	0.12634
0.9764	0.11041
0.9764	0.09638
0.97756	0.085
0.97987	0.07701
0.97871	0.06275
0.98334	0.05601
0.98103	0.04964
0.98218	0.04281
0.98449	0.03806
0.98565	0.03577
0.98796	0.03631
0.9868	0.03659
0.99027	0.03553
0.98911	0.03542
0.99143	0.03638
0.99258	0.03853
0.99374	0.03853
0.99489	0.03853
0.99605	0.03853
0.9972	0.03853
0.99836	0.03853
0.99951	0.03853
1.00067	0.03853
1.00183	0.03853
1.00298	0.03853
1.00414	0.03853
1.00645	0.03853
1.00529	0.03853
1.0076	0.03853
1.01107	0.03853
1.00991	0.03853
1.00876	0.03853
1.06538	0.03853
1.06422	0.03853
1.06307	0.03853
1.06191	0.03853
1.06076	0.03853
1.0596	0.03853
1.05844	0.03853
1.05729	0.03853
1.05613	0.03853
1.05498	0.03853
1.05382	0.03853
1.05267	0.03853
1.05151	0.03853
1.05036	0.03853
1.0492	0.03853
1.04805	0.03853
1.04458	0.03853
1.04573	0.03853
1.04689	0.03853
1.03649	0.03853
1.03533	0.03853
1.0388	0.03853
1.03765	0.03853
1.03996	0.03853
1.04111	0.03853
1.04342	0.03853
1.04227	0.03853
1.02725	0.03853
1.03071	0.03853
1.02956	0.03853
1.0284	0.03853
1.03187	0.03853
1.03418	0.03853
1.03302	0.03853
1.02609	0.03853
1.018	0.03853
1.02031	0.03853
1.01916	0.03853
1.02147	0.03853
1.02494	0.03853
1.02262	0.03853
1.02378	0.03853
1.01454	0.03853
1.01569	0.03853
1.01685	0.03853
1.01338	0.03853
1.01222	0.03853

## Sheet: Figure 1g
Wavenumber (cm-1)	Intensity (a.u.)	Wavenumber (cm-1)	Intensity (a.u.)
399.194	-0.00439	399.194	-0.00688
401.122	-0.00463	401.122	-0.00694
403.05	-0.00481	403.05	-0.00703
404.979	-0.00492	404.979	-0.00715
406.907	-0.005	406.907	-0.00723
408.836	-0.00508	408.836	-0.00728
410.764	-0.00511	410.764	-0.00733
412.693	-0.00501	412.693	-0.00737
414.621	-0.00486	414.621	-0.00737
416.55	-0.00476	416.55	-0.00734
418.478	-0.00472	418.478	-0.00732
420.407	-0.00469	420.407	-0.00732
422.335	-0.00467	422.335	-0.00734
424.264	-0.00465	424.264	-0.00737
426.192	-0.00462	426.192	-0.00738
428.121	-0.00457	428.121	-0.00735
430.049	-0.00452	430.049	-0.00727
431.978	-0.00448	431.978	-0.00718
433.906	-0.00446	433.906	-0.00712
435.834	-0.00443	435.834	-0.00713
437.763	-0.00437	437.763	-0.00718
439.691	-0.0043	439.691	-0.00722
441.62	-0.00427	441.62	-0.00724
443.548	-0.00431	443.548	-0.00727
445.477	-0.00438	445.477	-0.00734
447.405	-0.00448	447.405	-0.00743
449.334	-0.00458	449.334	-0.00751
451.262	-0.00466	451.262	-0.00756
453.191	-0.00469	453.191	-0.0076
455.119	-0.00469	455.119	-0.00763
457.048	-0.00466	457.048	-0.00763
458.976	-0.00464	458.976	-0.0076
460.905	-0.0046	460.905	-0.00755
462.833	-0.00457	462.833	-0.00751
464.762	-0.00456	464.762	-0.00749
466.69	-0.00457	466.69	-0.00748
468.618	-0.00459	468.618	-0.0075
470.547	-0.00462	470.547	-0.00753
472.475	-0.00465	472.475	-0.00755
474.404	-0.00469	474.404	-0.00758
476.332	-0.00474	476.332	-0.00761
478.261	-0.0048	478.261	-0.00765
480.189	-0.00487	480.189	-0.00768
482.118	-0.00492	482.118	-0.00771
484.046	-0.00495	484.046	-0.00773
485.975	-0.005	485.975	-0.00775
487.903	-0.00506	487.903	-0.00778
489.832	-0.00515	489.832	-0.00781
491.76	-0.00525	491.76	-0.00784
493.689	-0.00535	493.689	-0.00786
495.617	-0.00545	495.617	-0.00789
497.546	-0.00557	497.546	-0.00794
499.474	-0.00569	499.474	-0.008
501.403	-0.00576	501.403	-0.00805
503.331	-0.00579	503.331	-0.00809
505.259	-0.0058	505.259	-0.00809
507.188	-0.0058	507.188	-0.00809
509.116	-0.00578	509.116	-0.00808
511.045	-0.00575	511.045	-0.00805
512.973	-0.0057	512.973	-0.00802
514.902	-0.00566	514.902	-0.00798
516.83	-0.00564	516.83	-0.00795
518.759	-0.00564	518.759	-0.00795
520.687	-0.00565	520.687	-0.00796
522.616	-0.00564	522.616	-0.008
524.544	-0.00564	524.544	-0.00804
526.473	-0.00566	526.473	-0.00806
528.401	-0.00568	528.401	-0.00806
530.33	-0.00569	530.33	-0.00808
532.258	-0.00572	532.258	-0.00812
534.187	-0.00576	534.187	-0.00817
536.115	-0.00581	536.115	-0.00819
538.043	-0.00587	538.043	-0.00819
539.972	-0.00592	539.972	-0.0082
541.9	-0.00595	541.9	-0.00821
543.829	-0.00597	543.829	-0.00825
545.757	-0.00598	545.757	-0.00829
547.686	-0.006	547.686	-0.00833
549.614	-0.00603	549.614	-0.00837
551.543	-0.00607	551.543	-0.00839
553.471	-0.00608	553.471	-0.0084
555.4	-0.00606	555.4	-0.0084
557.328	-0.00603	557.328	-0.0084
559.257	-0.006	559.257	-0.00839
561.185	-0.00599	561.185	-0.00839
563.114	-0.00598	563.114	-0.00838
565.042	-0.00597	565.042	-0.00837
566.971	-0.00597	566.971	-0.00838
568.899	-0.00598	568.899	-0.00841
570.827	-0.00602	570.827	-0.00845
572.756	-0.00608	572.756	-0.00849
574.684	-0.00613	574.684	-0.00852
576.613	-0.00618	576.613	-0.00855
578.541	-0.00623	578.541	-0.00857
580.47	-0.0063	580.47	-0.00861
582.398	-0.00639	582.398	-0.00867
584.327	-0.00649	584.327	-0.00874
586.255	-0.00657	586.255	-0.00882
588.184	-0.00662	588.184	-0.00888
590.112	-0.00664	590.112	-0.00891
592.041	-0.00663	592.041	-0.00891
593.969	-0.00659	593.969	-0.00889
595.898	-0.00656	595.898	-0.00888
597.826	-0.00653	597.826	-0.00888
599.755	-0.00652	599.755	-0.00889
601.683	-0.0065	601.683	-0.0089
603.611	-0.0065	603.611	-0.00893
605.54	-0.00654	605.54	-0.00895
607.468	-0.0066	607.468	-0.00898
609.397	-0.00668	609.397	-0.00902
611.325	-0.00676	611.325	-0.00906
613.254	-0.0068	613.254	-0.00908
615.182	-0.00676	615.182	-0.00906
617.111	-0.00666	617.111	-0.00901
619.039	-0.00654	619.039	-0.00893
620.968	-0.00645	620.968	-0.00887
622.896	-0.00641	622.896	-0.00884
624.825	-0.00641	624.825	-0.00882
626.753	-0.00642	626.753	-0.00881
628.682	-0.00641	628.682	-0.00879
630.61	-0.00636	630.61	-0.00877
632.539	-0.00628	632.539	-0.00873
634.467	-0.00619	634.467	-0.00869
636.395	-0.0061	636.395	-0.00866
638.324	-0.00603	638.324	-0.00864
640.252	-0.00599	640.252	-0.00865
642.181	-0.00599	642.181	-0.00867
644.109	-0.006	644.109	-0.00868
646.038	-0.00599	646.038	-0.00868
647.966	-0.00597	647.966	-0.00866
649.895	-0.00596	649.895	-0.00865
651.823	-0.00596	651.823	-0.00864
653.752	-0.00598	653.752	-0.00864
655.68	-0.00603	655.68	-0.00866
657.609	-0.00611	657.609	-0.0087
659.537	-0.0062	659.537	-0.00872
661.466	-0.00628	661.466	-0.00873
663.394	-0.00628	663.394	-0.00872
665.323	-0.00619	665.323	-0.00873
667.251	-0.00609	667.251	-0.00877
669.18	-0.00612	669.18	-0.00878
671.108	-0.00624	671.108	-0.00874
673.036	-0.00632	673.036	-0.00871
674.965	-0.00635	674.965	-0.00871
676.893	-0.00635	676.893	-0.00873
678.822	-0.00637	678.822	-0.00873
680.75	-0.0064	680.75	-0.00872
682.679	-0.00645	682.679	-0.0087
684.607	-0.00651	684.607	-0.00869
686.536	-0.00659	686.536	-0.00869
688.464	-0.0067	688.464	-0.00869
690.393	-0.00686	690.393	-0.00873
692.321	-0.00707	692.321	-0.00877
694.25	-0.00728	694.25	-0.00882
696.178	-0.00742	696.178	-0.00884
698.107	-0.00747	698.107	-0.00882
700.035	-0.00748	700.035	-0.0088
701.964	-0.00751	701.964	-0.00881
703.892	-0.00757	703.892	-0.00885
705.82	-0.0076	705.82	-0.00888
707.749	-0.00753	707.749	-0.00889
709.677	-0.00737	709.677	-0.00885
711.606	-0.00715	711.606	-0.0088
713.534	-0.00694	713.534	-0.00874
715.463	-0.00675	715.463	-0.00867
717.391	-0.00659	717.391	-0.00859
719.32	-0.00648	719.32	-0.00853
721.248	-0.00642	721.248	-0.00848
723.177	-0.00641	723.177	-0.00846
725.105	-0.00642	725.105	-0.00846
727.034	-0.00643	727.034	-0.00847
728.962	-0.00643	728.962	-0.00849
730.891	-0.00644	730.891	-0.00851
732.819	-0.00646	732.819	-0.00852
734.748	-0.0065	734.748	-0.00853
736.676	-0.00655	736.676	-0.00855
738.604	-0.00662	738.604	-0.00858
740.533	-0.00667	740.533	-0.0086
742.461	-0.00671	742.461	-0.0086
744.39	-0.00675	744.39	-0.00858
746.318	-0.00678	746.318	-0.00856
748.247	-0.00683	748.247	-0.00854
750.175	-0.0069	750.175	-0.00853
752.104	-0.00701	752.104	-0.00852
754.032	-0.00715	754.032	-0.00853
755.961	-0.0073	755.961	-0.00857
757.889	-0.00749	757.889	-0.00864
759.818	-0.00776	759.818	-0.00875
761.746	-0.00811	761.746	-0.0089
763.675	-0.00851	763.675	-0.00908
765.603	-0.00891	765.603	-0.00926
767.532	-0.00924	767.532	-0.0094
769.46	-0.00946	769.46	-0.0095
771.388	-0.00955	771.388	-0.00958
773.317	-0.00955	773.317	-0.00965
775.245	-0.00954	775.245	-0.00969
777.174	-0.00952	777.174	-0.0097
779.102	-0.00945	779.102	-0.00966
781.031	-0.00927	781.031	-0.00956
782.959	-0.00896	782.959	-0.00942
784.888	-0.00858	784.888	-0.00926
786.816	-0.00821	786.816	-0.0091
788.745	-0.00789	788.745	-0.00896
790.673	-0.00764	790.673	-0.00884
792.602	-0.00746	792.602	-0.00872
794.53	-0.00733	794.53	-0.00862
796.459	-0.00724	796.459	-0.00854
798.387	-0.0072	798.387	-0.0085
800.316	-0.00724	800.316	-0.0085
802.244	-0.00734	802.244	-0.00854
804.172	-0.00748	804.172	-0.00863
806.101	-0.00764	806.101	-0.00874
808.029	-0.00783	808.029	-0.00887
809.958	-0.00805	809.958	-0.00899
811.886	-0.00822	811.886	-0.00909
813.815	-0.00826	813.815	-0.00917
815.743	-0.00822	815.743	-0.00927
817.672	-0.00822	817.672	-0.00943
819.6	-0.00834	819.6	-0.0097
821.529	-0.0086	821.529	-0.01005
823.457	-0.00892	823.457	-0.0104
825.386	-0.00921	825.386	-0.01067
827.314	-0.00934	827.314	-0.01077
829.243	-0.00918	829.243	-0.01064
831.171	-0.00882	831.171	-0.01037
833.1	-0.00851	833.1	-0.01016
835.028	-0.00839	835.028	-0.01009
836.957	-0.00844	836.957	-0.01014
838.885	-0.00858	838.885	-0.01025
840.813	-0.00871	840.813	-0.01034
842.742	-0.00872	842.742	-0.01034
844.67	-0.00858	844.67	-0.01023
846.599	-0.00832	846.599	-0.01003
848.527	-0.00798	848.527	-0.00978
850.456	-0.00759	850.456	-0.00948
852.384	-0.00719	852.384	-0.00916
854.313	-0.00681	854.313	-0.00884
856.241	-0.00645	856.241	-0.00852
858.17	-0.00614	858.17	-0.00823
860.098	-0.00588	860.098	-0.00797
862.027	-0.00565	862.027	-0.00777
863.955	-0.00546	863.955	-0.00761
865.884	-0.00529	865.884	-0.00748
867.812	-0.00516	867.812	-0.00737
869.741	-0.00504	869.741	-0.00727
871.669	-0.00494	871.669	-0.0072
873.597	-0.00483	873.597	-0.00712
875.526	-0.00471	875.526	-0.00706
877.454	-0.0046	877.454	-0.00701
879.383	-0.00452	879.383	-0.00698
881.311	-0.00446	881.311	-0.00694
883.24	-0.00442	883.24	-0.0069
885.168	-0.0044	885.168	-0.00687
887.097	-0.00444	887.097	-0.00685
889.025	-0.00454	889.025	-0.00685
890.954	-0.00472	890.954	-0.0069
892.882	-0.00496	892.882	-0.00701
894.811	-0.00517	894.811	-0.00711
896.739	-0.00524	896.739	-0.00714
898.668	-0.00514	898.668	-0.00707
900.596	-0.00495	900.596	-0.00693
902.525	-0.00477	902.525	-0.0068
904.453	-0.00468	904.453	-0.00672
906.381	-0.00465	906.381	-0.00669
908.31	-0.00463	908.31	-0.00669
910.238	-0.0046	910.238	-0.00671
912.167	-0.00454	912.167	-0.00673
914.095	-0.00446	914.095	-0.00673
916.024	-0.00436	916.024	-0.00671
917.952	-0.00424	917.952	-0.00667
919.881	-0.0041	919.881	-0.0066
921.809	-0.00397	921.809	-0.00653
923.738	-0.00387	923.738	-0.00646
925.666	-0.00378	925.666	-0.0064
927.595	-0.00371	927.595	-0.00636
929.523	-0.00366	929.523	-0.00632
931.452	-0.00364	931.452	-0.00628
933.38	-0.00363	933.38	-0.00625
935.309	-0.00363	935.309	-0.00622
937.237	-0.00365	937.237	-0.0062
939.165	-0.00368	939.165	-0.00619
941.094	-0.00371	941.094	-0.00619
943.022	-0.00374	943.022	-0.0062
944.951	-0.00379	944.951	-0.00623
946.879	-0.00383	946.879	-0.00626
948.808	-0.00389	948.808	-0.00629
950.736	-0.00394	950.736	-0.00632
952.665	-0.004	952.665	-0.00636
954.593	-0.00405	954.593	-0.00639
956.522	-0.0041	956.522	-0.00642
958.45	-0.00415	958.45	-0.00645
960.379	-0.00421	960.379	-0.00648
962.307	-0.00429	962.307	-0.00651
964.236	-0.00439	964.236	-0.00657
966.164	-0.00451	966.164	-0.00664
968.093	-0.00466	968.093	-0.00673
970.021	-0.00484	970.021	-0.00684
971.949	-0.00503	971.949	-0.00697
973.878	-0.00521	973.878	-0.0071
975.806	-0.00536	975.806	-0.00722
977.735	-0.00543	977.735	-0.0073
979.663	-0.00541	979.663	-0.00733
981.592	-0.00531	981.592	-0.00729
983.52	-0.00515	983.52	-0.00722
985.449	-0.00499	985.449	-0.00712
987.377	-0.00486	987.377	-0.00702
989.306	-0.00477	989.306	-0.00694
991.234	-0.00472	991.234	-0.00689
993.163	-0.00471	993.163	-0.00686
995.091	-0.00473	995.091	-0.00685
997.02	-0.00477	997.02	-0.00686
998.948	-0.00482	998.948	-0.00688
1000.88	-0.00488	1000.88	-0.00691
1002.81	-0.00494	1002.81	-0.00694
1004.73	-0.00501	1004.73	-0.00696
1006.66	-0.0051	1006.66	-0.00699
1008.59	-0.0052	1008.59	-0.00703
1010.52	-0.0053	1010.52	-0.00709
1012.45	-0.0054	1012.45	-0.00716
1014.38	-0.0055	1014.38	-0.00724
1016.3	-0.00559	1016.3	-0.00731
1018.23	-0.00564	1018.23	-0.00736
1020.16	-0.00566	1020.16	-0.00739
1022.09	-0.00566	1022.09	-0.0074
1024.02	-0.00567	1024.02	-0.0074
1025.95	-0.0057	1025.95	-0.00742
1027.88	-0.00578	1027.88	-0.00746
1029.8	-0.00587	1029.8	-0.00752
1031.73	-0.00598	1031.73	-0.00758
1033.66	-0.00607	1033.66	-0.00765
1035.59	-0.00615	1035.59	-0.00771
1037.52	-0.0062	1037.52	-0.00775
1039.45	-0.00624	1039.45	-0.00779
1041.37	-0.00626	1041.37	-0.00782
1043.3	-0.00628	1043.3	-0.00785
1045.23	-0.0063	1045.23	-0.00788
1047.16	-0.00632	1047.16	-0.00791
1049.09	-0.00634	1049.09	-0.00794
1051.02	-0.00636	1051.02	-0.00796
1052.95	-0.00639	1052.95	-0.00799
1054.87	-0.00643	1054.87	-0.00802
1056.8	-0.00648	1056.8	-0.00806
1058.73	-0.00654	1058.73	-0.00809
1060.66	-0.00661	1060.66	-0.00813
1062.59	-0.00669	1062.59	-0.00817
1064.52	-0.00678	1064.52	-0.00822
1066.44	-0.00687	1066.44	-0.00827
1068.37	-0.00696	1068.37	-0.00834
1070.3	-0.00705	1070.3	-0.00842
1072.23	-0.00715	1072.23	-0.0085
1074.16	-0.00726	1074.16	-0.00858
1076.09	-0.00737	1076.09	-0.00867
1078.02	-0.00748	1078.02	-0.00875
1079.94	-0.00758	1079.94	-0.00882
1081.87	-0.00765	1081.87	-0.00888
1083.8	-0.00771	1083.8	-0.00892
1085.73	-0.00776	1085.73	-0.00895
1087.66	-0.00781	1087.66	-0.00898
1089.59	-0.00786	1089.59	-0.00902
1091.51	-0.00793	1091.51	-0.00907
1093.44	-0.00802	1093.44	-0.00914
1095.37	-0.00812	1095.37	-0.0092
1097.3	-0.00822	1097.3	-0.00928
1099.23	-0.00833	1099.23	-0.00935
1101.16	-0.00846	1101.16	-0.00943
1103.09	-0.0086	1103.09	-0.00952
1105.01	-0.00875	1105.01	-0.00962
1106.94	-0.00892	1106.94	-0.00973
1108.87	-0.00908	1108.87	-0.00984
1110.8	-0.00921	1110.8	-0.00994
1112.73	-0.0093	1112.73	-0.01004
1114.66	-0.00938	1114.66	-0.01013
1116.58	-0.0095	1116.58	-0.01022
1118.51	-0.00964	1118.51	-0.01032
1120.44	-0.00981	1120.44	-0.01042
1122.37	-0.00997	1122.37	-0.0105
1124.3	-0.01011	1124.3	-0.01057
1126.23	-0.01024	1126.23	-0.01063
1128.16	-0.01037	1128.16	-0.01068
1130.08	-0.0105	1130.08	-0.01075
1132.01	-0.01064	1132.01	-0.01085
1133.94	-0.01077	1133.94	-0.01095
1135.87	-0.01087	1135.87	-0.01104
1137.8	-0.01092	1137.8	-0.01106
1139.73	-0.01094	1139.73	-0.01104
1141.65	-0.01097	1141.65	-0.011
1143.58	-0.01104	1143.58	-0.01099
1145.51	-0.01115	1145.51	-0.01102
1147.44	-0.01132	1147.44	-0.0111
1149.37	-0.01156	1149.37	-0.01124
1151.3	-0.01188	1151.3	-0.01142
1153.23	-0.01229	1153.23	-0.01167
1155.15	-0.01276	1155.15	-0.01198
1157.08	-0.01324	1157.08	-0.01231
1159.01	-0.01359	1159.01	-0.0126
1160.94	-0.0137	1160.94	-0.01275
1162.87	-0.01359	1162.87	-0.01274
1164.8	-0.0134	1164.8	-0.01262
1166.73	-0.01327	1166.73	-0.0125
1168.65	-0.01324	1168.65	-0.0124
1170.58	-0.01325	1170.58	-0.01234
1172.51	-0.0133	1172.51	-0.01229
1174.44	-0.01339	1174.44	-0.01226
1176.37	-0.01351	1176.37	-0.01226
1178.3	-0.01364	1178.3	-0.01228
1180.22	-0.0138	1180.22	-0.01232
1182.15	-0.01399	1182.15	-0.01236
1184.08	-0.01423	1184.08	-0.01242
1186.01	-0.01455	1186.01	-0.01252
1187.94	-0.01493	1187.94	-0.01267
1189.87	-0.01531	1189.87	-0.01284
1191.8	-0.01561	1191.8	-0.013
1193.72	-0.01582	1193.72	-0.01312
1195.65	-0.01601	1195.65	-0.01325
1197.58	-0.01625	1197.58	-0.01342
1199.51	-0.01657	1199.51	-0.01366
1201.44	-0.01697	1201.44	-0.01393
1203.37	-0.01745	1203.37	-0.01425
1205.29	-0.01799	1205.29	-0.01459
1207.22	-0.01851	1207.22	-0.01495
1209.15	-0.01896	1209.15	-0.01528
1211.08	-0.01924	1211.08	-0.01551
1213.01	-0.01928	1213.01	-0.01559
1214.94	-0.01905	1214.94	-0.01548
1216.87	-0.01856	1216.87	-0.01519
1218.79	-0.01792	1218.79	-0.01479
1220.72	-0.01727	1220.72	-0.01438
1222.65	-0.01676	1222.65	-0.01407
1224.58	-0.01648	1224.58	-0.01391
1226.51	-0.01642	1226.51	-0.01391
1228.44	-0.01656	1228.44	-0.01402
1230.36	-0.01682	1230.36	-0.0142
1232.29	-0.01714	1232.29	-0.01436
1234.22	-0.01748	1234.22	-0.01448
1236.15	-0.01781	1236.15	-0.01456
1238.08	-0.01815	1238.08	-0.01464
1240.01	-0.01852	1240.01	-0.01475
1241.94	-0.01893	1241.94	-0.01491
1243.86	-0.01938	1243.86	-0.01513
1245.79	-0.01988	1245.79	-0.01539
1247.72	-0.02041	1247.72	-0.0157
1249.65	-0.02102	1249.65	-0.01606
1251.58	-0.0217	1251.58	-0.01648
1253.51	-0.02248	1253.51	-0.01697
1255.43	-0.02336	1255.43	-0.01753
1257.36	-0.02435	1257.36	-0.01818
1259.29	-0.02543	1259.29	-0.0189
1261.22	-0.02658	1261.22	-0.01969
1263.15	-0.02777	1263.15	-0.02051
1265.08	-0.02894	1265.08	-0.02136
1267.01	-0.02997	1267.01	-0.02215
1268.93	-0.03071	1268.93	-0.02281
1270.86	-0.03102	1270.86	-0.02325
1272.79	-0.03082	1272.79	-0.02338
1274.72	-0.03012	1274.72	-0.02319
1276.65	-0.02903	1276.65	-0.02272
1278.58	-0.02774	1278.58	-0.02208
1280.5	-0.02642	1280.5	-0.02139
1282.43	-0.02521	1282.43	-0.02075
1284.36	-0.02418	1284.36	-0.02021
1286.29	-0.02335	1286.29	-0.01976
1288.22	-0.0227	1288.22	-0.0194
1290.15	-0.0222	1290.15	-0.01909
1292.08	-0.02183	1292.08	-0.01882
1294	-0.02158	1294	-0.01861
1295.93	-0.02143	1295.93	-0.01845
1297.86	-0.02139	1297.86	-0.01837
1299.79	-0.02144	1299.79	-0.01836
1301.72	-0.02156	1301.72	-0.01842
1303.65	-0.02172	1303.65	-0.01854
1305.58	-0.02192	1305.58	-0.01869
1307.5	-0.02212	1307.5	-0.01884
1309.43	-0.02232	1309.43	-0.019
1311.36	-0.02249	1311.36	-0.01912
1313.29	-0.02262	1313.29	-0.01921
1315.22	-0.02271	1315.22	-0.01923
1317.15	-0.02279	1317.15	-0.0192
1319.07	-0.02288	1319.07	-0.01916
1321	-0.02305	1321	-0.01917
1322.93	-0.02331	1322.93	-0.01926
1324.86	-0.02362	1324.86	-0.01942
1326.79	-0.0239	1326.79	-0.01959
1328.72	-0.02411	1328.72	-0.01973
1330.65	-0.02433	1330.65	-0.01986
1332.57	-0.02465	1332.57	-0.02005
1334.5	-0.02515	1334.5	-0.02036
1336.43	-0.02579	1336.43	-0.02077
1338.36	-0.02648	1338.36	-0.02122
1340.29	-0.02712	1340.29	-0.02164
1342.22	-0.02761	1342.22	-0.02197
1344.14	-0.02793	1344.14	-0.02218
1346.07	-0.02804	1346.07	-0.02224
1348	-0.02791	1348	-0.02214
1349.93	-0.02757	1349.93	-0.02189
1351.86	-0.02711	1351.86	-0.02151
1353.79	-0.02661	1353.79	-0.02105
1355.72	-0.02614	1355.72	-0.02057
1357.64	-0.02574	1357.64	-0.02012
1359.57	-0.02546	1359.57	-0.01975
1361.5	-0.0253	1361.5	-0.01947
1363.43	-0.02523	1363.43	-0.01929
1365.36	-0.02521	1365.36	-0.01918
1367.29	-0.0252	1367.29	-0.01911
1369.21	-0.02519	1369.21	-0.01906
1371.14	-0.02517	1371.14	-0.01902
1373.07	-0.0251	1373.07	-0.01898
1375	-0.02498	1375	-0.01892
1376.93	-0.02476	1376.93	-0.01882
1378.86	-0.02443	1378.86	-0.01867
1380.79	-0.02401	1380.79	-0.01849
1382.71	-0.0235	1382.71	-0.01826
1384.64	-0.02292	1384.64	-0.01799
1386.57	-0.02229	1386.57	-0.01769
1388.5	-0.02168	1388.5	-0.01737
1390.43	-0.02113	1390.43	-0.01706
1392.36	-0.02064	1392.36	-0.01677
1394.28	-0.02024	1394.28	-0.01649
1396.21	-0.01992	1396.21	-0.01624
1398.14	-0.01967	1398.14	-0.01602
1400.07	-0.01947	1400.07	-0.01585
1402	-0.01932	1402	-0.01573
1403.93	-0.01922	1403.93	-0.01567
1405.86	-0.01917	1405.86	-0.01564
1407.78	-0.01915	1407.78	-0.01564
1409.71	-0.01915	1409.71	-0.01564
1411.64	-0.01915	1411.64	-0.01564
1413.57	-0.01914	1413.57	-0.01563
1415.5	-0.01911	1415.5	-0.01561
1417.43	-0.01909	1417.43	-0.01558
1419.35	-0.01909	1419.35	-0.01552
1421.28	-0.01913	1421.28	-0.01546
1423.21	-0.01923	1423.21	-0.01542
1425.14	-0.01939	1425.14	-0.01544
1427.07	-0.01961	1427.07	-0.01553
1429	-0.01988	1429	-0.01566
1430.93	-0.02017	1430.93	-0.01585
1432.85	-0.02045	1432.85	-0.01605
1434.78	-0.0207	1434.78	-0.01626
1436.71	-0.02089	1436.71	-0.01645
1438.64	-0.02103	1438.64	-0.01658
1440.57	-0.0211	1440.57	-0.01666
1442.5	-0.0211	1442.5	-0.01669
1444.42	-0.02105	1444.42	-0.01669
1446.35	-0.02096	1446.35	-0.01666
1448.28	-0.02085	1448.28	-0.01662
1450.21	-0.02076	1450.21	-0.01659
1452.14	-0.02068	1452.14	-0.01659
1454.07	-0.02063	1454.07	-0.01663
1456	-0.02061	1456	-0.0167
1457.92	-0.02059	1457.92	-0.01674
1459.85	-0.02049	1459.85	-0.01673
1461.78	-0.02026	1461.78	-0.01667
1463.71	-0.01991	1463.71	-0.01656
1465.64	-0.01947	1465.64	-0.01643
1467.57	-0.019	1467.57	-0.0163
1469.5	-0.0185	1469.5	-0.0162
1471.42	-0.01804	1471.42	-0.01614
1473.35	-0.01765	1473.35	-0.01614
1475.28	-0.01736	1475.28	-0.01619
1477.21	-0.01717	1477.21	-0.0163
1479.14	-0.01705	1479.14	-0.01644
1481.07	-0.01696	1481.07	-0.0166
1482.99	-0.01689	1482.99	-0.01676
1484.92	-0.01684	1484.92	-0.01691
1486.85	-0.0168	1486.85	-0.01704
1488.78	-0.01681	1488.78	-0.01717
1490.71	-0.0169	1490.71	-0.01732
1492.64	-0.01708	1492.64	-0.01752
1494.57	-0.01739	1494.57	-0.01781
1496.49	-0.01785	1496.49	-0.01819
1498.42	-0.0184	1498.42	-0.01862
1500.35	-0.01898	1500.35	-0.01906
1502.28	-0.01957	1502.28	-0.01951
1504.21	-0.02015	1504.21	-0.01996
1506.14	-0.02077	1506.14	-0.02039
1508.06	-0.02139	1508.06	-0.02075
1509.99	-0.02198	1509.99	-0.02104
1511.92	-0.02255	1511.92	-0.02131
1513.85	-0.02312	1513.85	-0.02157
1515.78	-0.02367	1515.78	-0.02181
1517.71	-0.02413	1517.71	-0.022
1519.64	-0.02444	1519.64	-0.02209
1521.56	-0.02461	1521.56	-0.02205
1523.49	-0.02465	1523.49	-0.02189
1525.42	-0.0246	1525.42	-0.02164
1527.35	-0.02453	1527.35	-0.02137
1529.28	-0.02452	1529.28	-0.02112
1531.21	-0.02463	1531.21	-0.02093
1533.13	-0.02488	1533.13	-0.02082
1535.06	-0.02519	1535.06	-0.02075
1536.99	-0.02549	1536.99	-0.02072
1538.92	-0.0258	1538.92	-0.02071
1540.85	-0.02618	1540.85	-0.02074
1542.78	-0.02669	1542.78	-0.02084
1544.71	-0.02735	1544.71	-0.02104
1546.63	-0.02811	1546.63	-0.02136
1548.56	-0.02895	1548.56	-0.02177
1550.49	-0.02982	1550.49	-0.02225
1552.42	-0.03069	1552.42	-0.02277
1554.35	-0.03151	1554.35	-0.02331
1556.28	-0.03222	1556.28	-0.02383
1558.2	-0.03283	1558.2	-0.02428
1560.13	-0.0333	1560.13	-0.02459
1562.06	-0.03363	1562.06	-0.02475
1563.99	-0.03383	1563.99	-0.02485
1565.92	-0.03398	1565.92	-0.02497
1567.85	-0.03409	1567.85	-0.02512
1569.78	-0.03411	1569.78	-0.02525
1571.7	-0.034	1571.7	-0.02531
1573.63	-0.03379	1573.63	-0.02533
1575.56	-0.03357	1575.56	-0.02532
1577.49	-0.03339	1577.49	-0.02529
1579.42	-0.03324	1579.42	-0.02525
1581.35	-0.03306	1581.35	-0.02522
1583.27	-0.03283	1583.27	-0.0252
1585.2	-0.03256	1585.2	-0.02517
1587.13	-0.03218	1587.13	-0.02507
1589.06	-0.03168	1589.06	-0.02487
1590.99	-0.03101	1590.99	-0.02455
1592.92	-0.03021	1592.92	-0.02415
1594.85	-0.02935	1594.85	-0.02373
1596.77	-0.02847	1596.77	-0.02332
1598.7	-0.02759	1598.7	-0.02294
1600.63	-0.02674	1600.63	-0.02256
1602.56	-0.02595	1602.56	-0.02218
1604.49	-0.02521	1604.49	-0.02178
1606.42	-0.02452	1606.42	-0.02139
1608.34	-0.0239	1608.34	-0.02105
1610.27	-0.02338	1610.27	-0.02078
1612.2	-0.02292	1612.2	-0.02057
1614.13	-0.02246	1614.13	-0.02038
1616.06	-0.02199	1616.06	-0.02015
1617.99	-0.0215	1617.99	-0.01983
1619.92	-0.02106	1619.92	-0.01948
1621.84	-0.02068	1621.84	-0.01914
1623.77	-0.02036	1623.77	-0.01881
1625.7	-0.02004	1625.7	-0.01849
1627.63	-0.01967	1627.63	-0.01814
1629.56	-0.01928	1629.56	-0.0178
1631.49	-0.01883	1631.49	-0.01747
1633.42	-0.01834	1633.42	-0.01715
1635.34	-0.01782	1635.34	-0.01682
1637.27	-0.01733	1637.27	-0.01649
1639.2	-0.01691	1639.2	-0.0162
1641.13	-0.01658	1641.13	-0.01597
1643.06	-0.01634	1643.06	-0.01581
1644.99	-0.01621	1644.99	-0.01573
1646.91	-0.01616	1646.91	-0.01568
1648.84	-0.01618	1648.84	-0.01565
1650.77	-0.01623	1650.77	-0.01566
1652.7	-0.01634	1652.7	-0.01567
1654.63	-0.0165	1654.63	-0.01564
1656.56	-0.01666	1656.56	-0.01558
1658.49	-0.01676	1658.49	-0.01552
1660.41	-0.01682	1660.41	-0.01546
1662.34	-0.01685	1662.34	-0.01538
1664.27	-0.01684	1664.27	-0.01527
1666.2	-0.01681	1666.2	-0.01515
1668.13	-0.01676	1668.13	-0.01502
1670.06	-0.01672	1670.06	-0.01489
1671.98	-0.01669	1671.98	-0.01475
1673.91	-0.01667	1673.91	-0.01461
1675.84	-0.01664	1675.84	-0.01447
1677.77	-0.01659	1677.77	-0.01431
1679.7	-0.01649	1679.7	-0.01415
1681.63	-0.01632	1681.63	-0.014
1683.56	-0.01611	1683.56	-0.01383
1685.48	-0.01588	1685.48	-0.0136
1687.41	-0.01562	1687.41	-0.01332
1689.34	-0.01529	1689.34	-0.01302
1691.27	-0.01487	1691.27	-0.01271
1693.2	-0.01436	1693.2	-0.01239
1695.13	-0.01377	1695.13	-0.01205
1697.05	-0.01312	1697.05	-0.01165
1698.98	-0.01243	1698.98	-0.01123
1700.91	-0.01173	1700.91	-0.01078
1702.84	-0.01103	1702.84	-0.0103
1704.77	-0.01033	1704.77	-0.00983
1706.7	-0.00961	1706.7	-0.00937
1708.63	-0.0089	1708.63	-0.00892
1710.55	-0.00821	1710.55	-0.00849
1712.48	-0.00752	1712.48	-0.00809
1714.41	-0.00682	1714.41	-0.00773
1716.34	-0.00615	1716.34	-0.0074
1718.27	-0.00556	1718.27	-0.00707
1720.2	-0.00505	1720.2	-0.00677
1722.12	-0.00459	1722.12	-0.00651
1724.05	-0.00416	1724.05	-0.0063
1725.98	-0.00377	1725.98	-0.00611
1727.91	-0.00342	1727.91	-0.00594
1729.84	-0.0031	1729.84	-0.00581
1731.77	-0.00281	1731.77	-0.00571
1733.7	-0.00255	1733.7	-0.00561
1735.62	-0.00234	1735.62	-0.00551
1737.55	-0.00217	1737.55	-0.00541
1739.48	-0.002	1739.48	-0.00532
1741.41	-0.00185	1741.41	-0.00525
1743.34	-0.00172	1743.34	-0.00519
1745.27	-0.00159	1745.27	-0.00514
1747.19	-0.00148	1747.19	-0.0051
1749.12	-0.00137	1749.12	-0.00507
1751.05	-0.00128	1751.05	-0.00504
1752.98	-0.00121	1752.98	-0.005
1754.91	-0.00113	1754.91	-0.00497
1756.84	-0.00105	1756.84	-0.00494
1758.77	-0.000972	1758.77	-0.00491
1760.69	-0.000894	1760.69	-0.00488
1762.62	-0.000822	1762.62	-0.00485
1764.55	-0.00075	1764.55	-0.00483
1766.48	-0.000676	1766.48	-0.00481
1768.41	-0.000596	1768.41	-0.0048
1770.34	-0.000514	1770.34	-0.00479
1772.27	-0.000436	1772.27	-0.00478
1774.19	-0.000374	1774.19	-0.00474
1776.12	-0.00033	1776.12	-0.00471
1778.05	-0.000297	1778.05	-0.00468
1779.98	-0.000261	1779.98	-0.00468
1781.91	-0.000221	1781.91	-0.00469
1783.84	-0.000187	1783.84	-0.00469
1785.76	-0.000161	1785.76	-0.00468
1787.69	-0.000133	1787.69	-0.00467
1789.62	-0.0001	1789.62	-0.00467
1791.55	-7.7e-05	1791.55	-0.00469
1793.48	-8.1e-05	1793.48	-0.0047
1795.41	-9.9e-05	1795.41	-0.00469
1797.34	-0.000107	1797.34	-0.00468
1799.26	-0.000105	1799.26	-0.00468
1801.19	-0.000106	1801.19	-0.00468
1803.12	-0.00011	1803.12	-0.00467
1805.05	-9.6e-05	1805.05	-0.00466
1806.98	-6.7e-05	1806.98	-0.00466
1808.91	-5.5e-05	1808.91	-0.00465
1810.83	-5.9e-05	1810.83	-0.00464
1812.76	-5.3e-05	1812.76	-0.00461
1814.69	-2.7e-05	1814.69	-0.00459
1816.62	-6e-06	1816.62	-0.00458
1818.55	-1.4e-05	1818.55	-0.0046
1820.48	-4.2e-05	1820.48	-0.00462
1822.41	-6.4e-05	1822.41	-0.00463
1824.33	-7.4e-05	1824.33	-0.00464
1826.26	-7.8e-05	1826.26	-0.00464
1828.19	-8.2e-05	1828.19	-0.00464
1830.12	-9e-05	1830.12	-0.00463
1832.05	-9.4e-05	1832.05	-0.00462
1833.98	-8.6e-05	1833.98	-0.0046
1835.9	-7.7e-05	1835.9	-0.00459
1837.83	-7.5e-05	1837.83	-0.0046
1839.76	-6.6e-05	1839.76	-0.00462
1841.69	-5.6e-05	1841.69	-0.00463
1843.62	-5.1e-05	1843.62	-0.00464
1845.55	-5.5e-05	1845.55	-0.00464
1847.48	-6.7e-05	1847.48	-0.00462
1849.4	-8.2e-05	1849.4	-0.00461
1851.33	-9.7e-05	1851.33	-0.0046
1853.26	-0.000113	1853.26	-0.00461
1855.19	-0.000122	1855.19	-0.00462
1857.12	-0.00012	1857.12	-0.00462
1859.05	-0.000116	1859.05	-0.00463
1860.97	-0.000108	1860.97	-0.00462
1862.9	-8.3e-05	1862.9	-0.00461
1864.83	-5.1e-05	1864.83	-0.00462
1866.76	-3.3e-05	1866.76	-0.00463
1868.69	-3.6e-05	1868.69	-0.00464
1870.62	-4.5e-05	1870.62	-0.00466
1872.55	-4.1e-05	1872.55	-0.00466
1874.47	-2.7e-05	1874.47	-0.00464
1876.4	-2.7e-05	1876.4	-0.00461
1878.33	-4.7e-05	1878.33	-0.0046
1880.26	-6.8e-05	1880.26	-0.00459
1882.19	-7.7e-05	1882.19	-0.0046
1884.12	-6.3e-05	1884.12	-0.00461
1886.04	-3.8e-05	1886.04	-0.00464
1887.97	-3.7e-05	1887.97	-0.00467
1889.9	-6.8e-05	1889.9	-0.00468
1891.83	-9.4e-05	1891.83	-0.00468
1893.76	-9.4e-05	1893.76	-0.00466
1895.69	-7.8e-05	1895.69	-0.00466
1897.62	-6.2e-05	1897.62	-0.00467
1899.54	-4.9e-05	1899.54	-0.00468
1901.47	-3.5e-05	1901.47	-0.00468
1903.4	-1.6e-05	1903.4	-0.00467
1905.33	-2e-06	1905.33	-0.00468
1907.26	-4e-06	1907.26	-0.00471
1909.19	-2.9e-05	1909.19	-0.00473
1911.11	-7.7e-05	1911.11	-0.00472
1913.04	-0.000133	1913.04	-0.00473
1914.97	-0.000167	1914.97	-0.00476
1916.9	-0.000176	1916.9	-0.0048
1918.83	-0.000163	1918.83	-0.0048
1920.76	-0.000132	1920.76	-0.00476
1922.69	-8.9e-05	1922.69	-0.0047
1924.61	-4.1e-05	1924.61	-0.00469
1926.54	1.2e-05	1926.54	-0.00473
1928.47	5.3e-05	1928.47	-0.00478
1930.4	5.5e-05	1930.4	-0.00479
1932.33	2.3e-05	1932.33	-0.00478
1934.26	1e-06	1934.26	-0.00478
1936.19	1.5e-05	1936.19	-0.00477
1938.11	2.1e-05	1938.11	-0.00475
1940.04	-3.7e-05	1940.04	-0.00473
1941.97	-0.000121	1941.97	-0.0047
1943.9	-0.000154	1943.9	-0.00468
1945.83	-0.000146	1945.83	-0.00468
1947.76	-0.000121	1947.76	-0.00473
1949.68	-4.3e-05	1949.68	-0.00483
1951.61	7.1e-05	1951.61	-0.00493
1953.54	0.000115	1953.54	-0.00496
1955.47	5.6e-05	1955.47	-0.0049
1957.4	-8e-06	1957.4	-0.00481
1959.33	5e-06	1959.33	-0.00474
1961.26	5.4e-05	1961.26	-0.00473
1963.18	5.4e-05	1963.18	-0.0048
1965.11	-2.7e-05	1965.11	-0.00488
1967.04	-0.0001	1967.04	-0.00492
1968.97	-1.5e-05	1968.97	-0.00492
1970.9	0.000172	1970.9	-0.00492
1972.83	0.000223	1972.83	-0.00493
1974.75	0.0001	1974.75	-0.00498
1976.68	-4e-06	1976.68	-0.0051
1978.61	0	1978.61	-0.00522
1980.54	4.5e-05	1980.54	-0.00527
1982.47	9.2e-05	1982.47	-0.00523
1984.4	0.000147	1984.4	-0.00515
1986.33	0.000201	1986.33	-0.00506
1988.25	0.000216	1988.25	-0.005
1990.18	0.000165	1990.18	-0.00498
1992.11	8.8e-05	1992.11	-0.00497
1994.04	6.5e-05	1994.04	-0.00496
1995.97	0.000102	1995.97	-0.00496
1997.9	0.000155	1997.9	-0.00497
1999.82	0.000233	1999.82	-0.00497
2001.75	0.000329	2001.75	-0.00497
2003.68	0.000335	2003.68	-0.00493
2005.61	0.000182	2005.61	-0.00488
2007.54	-3.6e-05	2007.54	-0.00492
2009.47	-0.000203	2009.47	-0.00499
2011.4	-0.000286	2011.4	-0.00502
2013.32	-0.000268	2013.32	-0.00506
2015.25	-0.000127	2015.25	-0.00515
2017.18	8.4e-05	2017.18	-0.00517
2019.11	0.000233	2019.11	-0.00509
2021.04	0.00023	2021.04	-0.00499
2022.97	0.000159	2022.97	-0.00498
2024.89	0.000145	2024.89	-0.00505
2026.82	0.000137	2026.82	-0.00512
2028.75	-7e-06	2028.75	-0.00513
2030.68	-0.000235	2030.68	-0.00516
2032.61	-0.00034	2032.61	-0.00522
2034.54	-0.000219	2034.54	-0.00527
2036.47	-1.1e-05	2036.47	-0.00532
2038.39	7.7e-05	2038.39	-0.00538
2040.32	4.1e-05	2040.32	-0.00537
2042.25	1.5e-05	2042.25	-0.00527
2044.18	3.1e-05	2044.18	-0.00519
2046.11	3e-05	2046.11	-0.00525
2048.04	-1.6e-05	2048.04	-0.00543
2049.96	-8.7e-05	2049.96	-0.00553
2051.89	-0.000134	2051.89	-0.0055
2053.82	-0.000137	2053.82	-0.00543
2055.75	-0.000128	2055.75	-0.0054
2057.68	-0.000144	2057.68	-0.00536
2059.61	-0.000164	2059.61	-0.00531
2061.54	-0.00014	2061.54	-0.00527
2063.46	-8e-05	2063.46	-0.00527
2065.39	-5.4e-05	2065.39	-0.00532
2067.32	-8.3e-05	2067.32	-0.00539
2069.25	-0.000118	2069.25	-0.00542
2071.18	-0.000125	2071.18	-0.00541
2073.11	-0.000102	2073.11	-0.0054
2075.04	-6.2e-05	2075.04	-0.00541
2076.96	-3.4e-05	2076.96	-0.00543
2078.89	-3.1e-05	2078.89	-0.00545
2080.82	-3.6e-05	2080.82	-0.00545
2082.75	-4.2e-05	2082.75	-0.00543
2084.68	-4.7e-05	2084.68	-0.0054
2086.61	-4.5e-05	2086.61	-0.00539
2088.53	-3e-05	2088.53	-0.00538
2090.46	1e-06	2090.46	-0.00539
2092.39	3.9e-05	2092.39	-0.00543
2094.32	6.5e-05	2094.32	-0.00546
2096.25	7e-05	2096.25	-0.00545
2098.18	5.7e-05	2098.18	-0.00541
2100.11	3.3e-05	2100.11	-0.00539
2102.03	-5e-06	2102.03	-0.00543
2103.96	-5.1e-05	2103.96	-0.00551
2105.89	-7.3e-05	2105.89	-0.00557
2107.82	-4.8e-05	2107.82	-0.00557
2109.75	9e-06	2109.75	-0.00553
2111.68	5.4e-05	2111.68	-0.00549
2113.6	5.2e-05	2113.6	-0.00547
2115.53	9e-06	2115.53	-0.00544
2117.46	-2.6e-05	2117.46	-0.00541
2119.39	-2e-06	2119.39	-0.00538
2121.32	7.2e-05	2121.32	-0.00535
2123.25	0.00013	2123.25	-0.00531
2125.18	0.00015	2125.18	-0.00527
2127.1	0.000189	2127.1	-0.00524
2129.03	0.000286	2129.03	-0.00521
2130.96	0.000379	2130.96	-0.00519
2132.89	0.00036	2132.89	-0.0052
2134.82	0.000241	2134.82	-0.00526
2136.75	0.000159	2136.75	-0.00535
2138.67	0.000174	2138.67	-0.00541
2140.6	0.000217	2140.6	-0.00543
2142.53	0.000221	2142.53	-0.00542
2144.46	0.000184	2144.46	-0.00542
2146.39	0.000161	2146.39	-0.00541
2148.32	0.000203	2148.32	-0.00537
2150.25	0.000282	2150.25	-0.0053
2152.17	0.000373	2152.17	-0.00524
2154.1	0.000502	2154.1	-0.00524
2156.03	0.000585	2156.03	-0.00539
2157.96	0.000414	2157.96	-0.00575
2159.89	1.5e-05	2159.89	-0.00612
2161.82	-0.000331	2161.82	-0.00627
2163.74	-0.00046	2163.74	-0.00628
2165.67	-0.0004	2165.67	-0.00629
2167.6	-0.000284	2167.6	-0.00631
2169.53	-0.00021	2169.53	-0.00625
2171.46	-0.000144	2171.46	-0.00612
2173.39	-6.6e-05	2173.39	-0.00604
2175.32	-5.4e-05	2175.32	-0.00609
2177.24	-0.000105	2177.24	-0.00619
2179.17	-0.000168	2179.17	-0.00622
2181.1	-0.000275	2181.1	-0.00616
2183.03	-0.000408	2183.03	-0.00611
2184.96	-0.000473	2184.96	-0.00613
2186.89	-0.000479	2186.89	-0.00619
2188.81	-0.000455	2188.81	-0.00624
2190.74	-0.000379	2190.74	-0.00626
2192.67	-0.000308	2192.67	-0.00626
2194.6	-0.000326	2194.6	-0.00627
2196.53	-0.000363	2196.53	-0.00628
2198.46	-0.000351	2198.46	-0.00631
2200.39	-0.000382	2200.39	-0.00635
2202.31	-0.000496	2202.31	-0.00636
2204.24	-0.000558	2204.24	-0.00631
2206.17	-0.000476	2206.17	-0.00622
2208.1	-0.000345	2208.1	-0.00616
2210.03	-0.00031	2210.03	-0.00614
2211.96	-0.000392	2211.96	-0.00613
2213.88	-0.00048	2213.88	-0.00614
2215.81	-0.000483	2215.81	-0.00619
2217.74	-0.000448	2217.74	-0.00628
2219.67	-0.000448	2219.67	-0.00635
2221.6	-0.00048	2221.6	-0.00634
2223.53	-0.000501	2223.53	-0.0063
2225.46	-0.000477	2225.46	-0.0063
2227.38	-0.000407	2227.38	-0.00636
2229.31	-0.00037	2229.31	-0.0064
2231.24	-0.00043	2231.24	-0.00639
2233.17	-0.00053	2233.17	-0.00639
2235.1	-0.000586	2235.1	-0.00643
2237.03	-0.00058	2237.03	-0.00647
2238.96	-0.000528	2238.96	-0.00646
2240.88	-0.000481	2240.88	-0.00644
2242.81	-0.000481	2242.81	-0.00644
2244.74	-0.000512	2244.74	-0.00646
2246.67	-0.000531	2246.67	-0.00646
2248.6	-0.000529	2248.6	-0.00643
2250.53	-0.000522	2250.53	-0.00638
2252.45	-0.000513	2252.45	-0.00636
2254.38	-0.000501	2254.38	-0.00638
2256.31	-0.000499	2256.31	-0.00643
2258.24	-0.0005	2258.24	-0.00647
2260.17	-0.000497	2260.17	-0.00652
2262.1	-0.000512	2262.1	-0.00655
2264.03	-0.000554	2264.03	-0.00658
2265.95	-0.000607	2265.95	-0.0066
2267.88	-0.000657	2267.88	-0.00663
2269.81	-0.000699	2269.81	-0.00665
2271.74	-0.000728	2271.74	-0.00669
2273.67	-0.000737	2273.67	-0.00671
2275.6	-0.000726	2275.6	-0.00673
2277.52	-0.000702	2277.52	-0.00675
2279.45	-0.000683	2279.45	-0.00676
2281.38	-0.000696	2281.38	-0.00678
2283.31	-0.000744	2283.31	-0.00681
2285.24	-0.000794	2285.24	-0.00684
2287.17	-0.000826	2287.17	-0.00687
2289.1	-0.000841	2289.1	-0.00689
2291.02	-0.000828	2291.02	-0.00691
2292.95	-0.000783	2292.95	-0.00693
2294.88	-0.000804	2294.88	-0.00695
2296.81	-0.000824	2296.81	-0.00695
2298.74	-0.000844	2298.74	-0.00696
2300.67	-0.000865	2300.67	-0.00696
2302.59	-0.000885	2302.59	-0.00696
2304.52	-0.000905	2304.52	-0.00697
2306.45	-0.000926	2306.45	-0.00697
2308.38	-0.000946	2308.38	-0.00698
2310.31	-0.000966	2310.31	-0.00698
2312.24	-0.000987	2312.24	-0.00698
2314.17	-0.00101	2314.17	-0.00699
2316.09	-0.00103	2316.09	-0.00699
2318.02	-0.00105	2318.02	-0.007
2319.95	-0.00107	2319.95	-0.007
2321.88	-0.00109	2321.88	-0.007
2323.81	-0.00111	2323.81	-0.00701
2325.74	-0.00113	2325.74	-0.00701
2327.66	-0.00115	2327.66	-0.00702
2329.59	-0.00117	2329.59	-0.00702
2331.52	-0.00119	2331.52	-0.00702
2333.45	-0.00121	2333.45	-0.00703
2335.38	-0.00123	2335.38	-0.00703
2337.31	-0.00125	2337.31	-0.00704
2339.24	-0.00127	2339.24	-0.00704
2341.16	-0.00129	2341.16	-0.00704
2343.09	-0.00131	2343.09	-0.00705
2345.02	-0.00133	2345.02	-0.00705
2346.95	-0.00135	2346.95	-0.00706
2348.88	-0.00137	2348.88	-0.00706
2350.81	-0.00139	2350.81	-0.00706
2352.73	-0.00141	2352.73	-0.00707
2354.66	-0.00143	2354.66	-0.00707
2356.59	-0.00145	2356.59	-0.00708
2358.52	-0.00148	2358.52	-0.00708
2360.45	-0.0015	2360.45	-0.00709
2362.38	-0.00152	2362.38	-0.00709
2364.31	-0.00154	2364.31	-0.00709
2366.23	-0.00156	2366.23	-0.0071
2368.16	-0.00158	2368.16	-0.0071
2370.09	-0.0016	2370.09	-0.00711
2372.02	-0.00162	2372.02	-0.00711
2373.95	-0.00164	2373.95	-0.00711
2375.88	-0.00166	2375.88	-0.00712
2377.8	-0.00168	2377.8	-0.00712
2379.73	-0.0017	2379.73	-0.00713
2381.66	-0.00172	2381.66	-0.00713
2383.59	-0.00174	2383.59	-0.00713
2385.52	-0.00176	2385.52	-0.00714
2387.45	-0.00178	2387.45	-0.00714
2389.38	-0.0018	2389.38	-0.00715
2391.3	-0.00182	2391.3	-0.00715
2393.23	-0.00184	2393.23	-0.00715
2395.16	-0.00186	2395.16	-0.00716
2397.09	-0.00188	2397.09	-0.00716
2399.02	-0.0019	2399.02	-0.00717
2400.95	-0.00192	2400.95	-0.00717
2402.88	-0.00194	2402.88	-0.00717
2404.8	-0.00196	2404.8	-0.0072
2406.73	-0.00198	2406.73	-0.00724
2408.66	-0.002	2408.66	-0.00728
2410.59	-0.00202	2410.59	-0.00731
2412.52	-0.00204	2412.52	-0.00732
2414.45	-0.00206	2414.45	-0.00733
2416.37	-0.00208	2416.37	-0.00735
2418.3	-0.00213	2418.3	-0.00739
2420.23	-0.00216	2420.23	-0.00742
2422.16	-0.00216	2422.16	-0.00744
2424.09	-0.00218	2424.09	-0.00746
2426.02	-0.00222	2426.02	-0.00748
2427.95	-0.00226	2427.95	-0.00751
2429.87	-0.00228	2429.87	-0.00753
2431.8	-0.00229	2431.8	-0.00757
2433.73	-0.00229	2433.73	-0.00761
2435.66	-0.00229	2435.66	-0.00763
2437.59	-0.00231	2437.59	-0.00764
2439.52	-0.00234	2439.52	-0.00764
2441.44	-0.00237	2441.44	-0.00765
2443.37	-0.0024	2443.37	-0.00768
2445.3	-0.00243	2445.3	-0.00773
2447.23	-0.00247	2447.23	-0.00777
2449.16	-0.00251	2449.16	-0.00779
2451.09	-0.00254	2451.09	-0.0078
2453.02	-0.00256	2453.02	-0.00782
2454.94	-0.00258	2454.94	-0.00783
2456.87	-0.0026	2456.87	-0.00785
2458.8	-0.00261	2458.8	-0.00786
2460.73	-0.00262	2460.73	-0.00786
2462.66	-0.00265	2462.66	-0.00785
2464.59	-0.00268	2464.59	-0.00785
2466.51	-0.00271	2466.51	-0.00787
2468.44	-0.00274	2468.44	-0.00791
2470.37	-0.00275	2470.37	-0.00794
2472.3	-0.00276	2472.3	-0.00796
2474.23	-0.00277	2474.23	-0.00797
2476.16	-0.00279	2476.16	-0.00798
2478.09	-0.00282	2478.09	-0.008
2480.01	-0.00286	2480.01	-0.00803
2481.94	-0.0029	2481.94	-0.00805
2483.87	-0.00294	2483.87	-0.00808
2485.8	-0.00295	2485.8	-0.00811
2487.73	-0.00296	2487.73	-0.00815
2489.66	-0.00299	2489.66	-0.00817
2491.58	-0.00304	2491.58	-0.00817
2493.51	-0.00309	2493.51	-0.0082
2495.44	-0.0031	2495.44	-0.00824
2497.37	-0.0031	2497.37	-0.00827
2499.3	-0.00311	2499.3	-0.00827
2501.23	-0.00312	2501.23	-0.00826
2503.16	-0.00316	2503.16	-0.00828
2505.08	-0.0032	2505.08	-0.00832
2507.01	-0.00324	2507.01	-0.00835
2508.94	-0.00328	2508.94	-0.00838
2510.87	-0.0033	2510.87	-0.0084
2512.8	-0.00332	2512.8	-0.00843
2514.73	-0.00335	2514.73	-0.00847
2516.65	-0.00337	2516.65	-0.00851
2518.58	-0.00339	2518.58	-0.00854
2520.51	-0.00342	2520.51	-0.00856
2522.44	-0.00344	2522.44	-0.00857
2524.37	-0.00346	2524.37	-0.0086
2526.3	-0.00348	2526.3	-0.00862
2528.23	-0.0035	2528.23	-0.00864
2530.15	-0.00351	2530.15	-0.00867
2532.08	-0.00354	2532.08	-0.00871
2534.01	-0.00358	2534.01	-0.00875
2535.94	-0.00363	2535.94	-0.00879
2537.87	-0.00368	2537.87	-0.00882
2539.8	-0.00372	2539.8	-0.00884
2541.73	-0.00375	2541.73	-0.00886
2543.65	-0.00378	2543.65	-0.00887
2545.58	-0.00379	2545.58	-0.00889
2547.51	-0.00379	2547.51	-0.0089
2549.44	-0.00379	2549.44	-0.00891
2551.37	-0.00378	2551.37	-0.00894
2553.3	-0.00379	2553.3	-0.00895
2555.22	-0.00381	2555.22	-0.00896
2557.15	-0.00384	2557.15	-0.00897
2559.08	-0.00384	2559.08	-0.00899
2561.01	-0.00383	2561.01	-0.00901
2562.94	-0.00383	2562.94	-0.00902
2564.87	-0.00386	2564.87	-0.00903
2566.8	-0.00392	2566.8	-0.00905
2568.72	-0.00396	2568.72	-0.00906
2570.65	-0.004	2570.65	-0.00906
2572.58	-0.00404	2572.58	-0.00906
2574.51	-0.00406	2574.51	-0.00907
2576.44	-0.00407	2576.44	-0.00909
2578.37	-0.00408	2578.37	-0.00912
2580.29	-0.00409	2580.29	-0.00915
2582.22	-0.00411	2582.22	-0.00918
2584.15	-0.00412	2584.15	-0.00919
2586.08	-0.00413	2586.08	-0.00921
2588.01	-0.00416	2588.01	-0.00923
2589.94	-0.00419	2589.94	-0.00924
2591.87	-0.00422	2591.87	-0.00926
2593.79	-0.00424	2593.79	-0.00928
2595.72	-0.00426	2595.72	-0.00929
2597.65	-0.0043	2597.65	-0.00931
2599.58	-0.00434	2599.58	-0.00931
2601.51	-0.00437	2601.51	-0.00933
2603.44	-0.0044	2603.44	-0.00935
2605.36	-0.00442	2605.36	-0.00939
2607.29	-0.00443	2607.29	-0.00942
2609.22	-0.00444	2609.22	-0.00944
2611.15	-0.00447	2611.15	-0.00945
2613.08	-0.00452	2613.08	-0.00947
2615.01	-0.00456	2615.01	-0.0095
2616.94	-0.00459	2616.94	-0.00953
2618.86	-0.00462	2618.86	-0.00955
2620.79	-0.00466	2620.79	-0.00958
2622.72	-0.0047	2622.72	-0.0096
2624.65	-0.00474	2624.65	-0.00962
2626.58	-0.00477	2626.58	-0.00964
2628.51	-0.0048	2628.51	-0.00966
2630.43	-0.00483	2630.43	-0.00969
2632.36	-0.00487	2632.36	-0.00972
2634.29	-0.00491	2634.29	-0.00974
2636.22	-0.00495	2636.22	-0.00977
2638.15	-0.00499	2638.15	-0.0098
2640.08	-0.00502	2640.08	-0.00983
2642.01	-0.00505	2642.01	-0.00986
2643.93	-0.00509	2643.93	-0.00989
2645.86	-0.00513	2645.86	-0.00992
2647.79	-0.00517	2647.79	-0.00995
2649.72	-0.0052	2649.72	-0.00997
2651.65	-0.00522	2651.65	-0.00999
2653.58	-0.00524	2653.58	-0.01001
2655.5	-0.00527	2655.5	-0.01004
2657.43	-0.0053	2657.43	-0.01005
2659.36	-0.00533	2659.36	-0.01006
2661.29	-0.00536	2661.29	-0.01005
2663.22	-0.00539	2663.22	-0.01005
2665.15	-0.00541	2665.15	-0.01005
2667.08	-0.00543	2667.08	-0.01006
2669	-0.00545	2669	-0.01008
2670.93	-0.00547	2670.93	-0.0101
2672.86	-0.00551	2672.86	-0.01013
2674.79	-0.00555	2674.79	-0.01017
2676.72	-0.0056	2676.72	-0.01019
2678.65	-0.00564	2678.65	-0.01022
2680.57	-0.0057	2680.57	-0.01024
2682.5	-0.00575	2682.5	-0.01027
2684.43	-0.0058	2684.43	-0.01029
2686.36	-0.00584	2686.36	-0.01033
2688.29	-0.00586	2688.29	-0.01036
2690.22	-0.00588	2690.22	-0.01038
2692.15	-0.00592	2692.15	-0.0104
2694.07	-0.00596	2694.07	-0.01042
2696	-0.006	2696	-0.01045
2697.93	-0.00605	2697.93	-0.01049
2699.86	-0.00611	2699.86	-0.01052
2701.79	-0.00616	2701.79	-0.01055
2703.72	-0.0062	2703.72	-0.01057
2705.65	-0.00624	2705.65	-0.01059
2707.57	-0.00629	2707.57	-0.01062
2709.5	-0.00634	2709.5	-0.01066
2711.43	-0.00637	2711.43	-0.01069
2713.36	-0.00641	2713.36	-0.01071
2715.29	-0.00645	2715.29	-0.01074
2717.22	-0.0065	2717.22	-0.01076
2719.14	-0.00657	2719.14	-0.01078
2721.07	-0.00663	2721.07	-0.0108
2723	-0.00669	2723	-0.01083
2724.93	-0.00675	2724.93	-0.01087
2726.86	-0.0068	2726.86	-0.01091
2728.79	-0.00685	2728.79	-0.01094
2730.72	-0.0069	2730.72	-0.01096
2732.64	-0.00694	2732.64	-0.01098
2734.57	-0.00699	2734.57	-0.011
2736.5	-0.00705	2736.5	-0.01103
2738.43	-0.00712	2738.43	-0.01107
2740.36	-0.00718	2740.36	-0.0111
2742.29	-0.00724	2742.29	-0.01114
2744.21	-0.0073	2744.21	-0.01118
2746.14	-0.00737	2746.14	-0.01121
2748.07	-0.00743	2748.07	-0.01125
2750	-0.00748	2750	-0.01128
2751.93	-0.00754	2751.93	-0.01133
2753.86	-0.00761	2753.86	-0.01137
2755.79	-0.00766	2755.79	-0.01141
2757.71	-0.00772	2757.71	-0.01146
2759.64	-0.00777	2759.64	-0.0115
2761.57	-0.00781	2761.57	-0.01153
2763.5	-0.00787	2763.5	-0.01156
2765.43	-0.00794	2765.43	-0.0116
2767.36	-0.00802	2767.36	-0.01165
2769.28	-0.0081	2769.28	-0.0117
2771.21	-0.00818	2771.21	-0.01176
2773.14	-0.00825	2773.14	-0.0118
2775.07	-0.00833	2775.07	-0.01184
2777	-0.00839	2777	-0.01189
2778.93	-0.00845	2778.93	-0.01193
2780.86	-0.0085	2780.86	-0.01196
2782.78	-0.00857	2782.78	-0.01199
2784.71	-0.00863	2784.71	-0.01202
2786.64	-0.00869	2786.64	-0.01206
2788.57	-0.00876	2788.57	-0.01211
2790.5	-0.00883	2790.5	-0.01216
2792.43	-0.0089	2792.43	-0.01221
2794.35	-0.00895	2794.35	-0.01226
2796.28	-0.009	2796.28	-0.0123
2798.21	-0.00905	2798.21	-0.01233
2800.14	-0.00911	2800.14	-0.01236
2802.07	-0.00918	2802.07	-0.0124
2804	-0.00925	2804	-0.01245
2805.93	-0.00931	2805.93	-0.01249
2807.85	-0.00937	2807.85	-0.01253
2809.78	-0.00942	2809.78	-0.01257
2811.71	-0.00948	2811.71	-0.01261
2813.64	-0.00954	2813.64	-0.01266
2815.57	-0.00961	2815.57	-0.0127
2817.5	-0.00967	2817.5	-0.01274
2819.42	-0.00974	2819.42	-0.01278
2821.35	-0.00981	2821.35	-0.01283
2823.28	-0.00988	2823.28	-0.01287
2825.21	-0.00994	2825.21	-0.01291
2827.14	-0.01	2827.14	-0.01295
2829.07	-0.01005	2829.07	-0.01298
2831	-0.01009	2831	-0.01301
2832.92	-0.01012	2832.92	-0.01304
2834.85	-0.01015	2834.85	-0.01306
2836.78	-0.01018	2836.78	-0.01307
2838.71	-0.01023	2838.71	-0.01308
2840.64	-0.01029	2840.64	-0.0131
2842.57	-0.01034	2842.57	-0.0131
2844.5	-0.01038	2844.5	-0.0131
2846.42	-0.01041	2846.42	-0.01308
2848.35	-0.01044	2848.35	-0.01306
2850.28	-0.01045	2850.28	-0.01306
2852.21	-0.01045	2852.21	-0.01307
2854.14	-0.01043	2854.14	-0.01309
2856.07	-0.01037	2856.07	-0.0131
2857.99	-0.01029	2857.99	-0.0131
2859.92	-0.01019	2859.92	-0.0131
2861.85	-0.0101	2861.85	-0.01309
2863.78	-0.01003	2863.78	-0.01307
2865.71	-0.00999	2865.71	-0.01306
2867.64	-0.00996	2867.64	-0.01305
2869.57	-0.00994	2869.57	-0.01305
2871.49	-0.00992	2871.49	-0.01306
2873.42	-0.00988	2873.42	-0.01306
2875.35	-0.00986	2875.35	-0.01307
2877.28	-0.00986	2877.28	-0.01308
2879.21	-0.00986	2879.21	-0.01309
2881.14	-0.00987	2881.14	-0.01309
2883.06	-0.00989	2883.06	-0.01309
2884.99	-0.00993	2884.99	-0.01311
2886.92	-0.00997	2886.92	-0.01312
2888.85	-0.01002	2888.85	-0.01313
2890.78	-0.01007	2890.78	-0.01314
2892.71	-0.01012	2892.71	-0.01317
2894.64	-0.01018	2894.64	-0.0132
2896.56	-0.01024	2896.56	-0.01324
2898.49	-0.0103	2898.49	-0.01327
2900.42	-0.01036	2900.42	-0.0133
2902.35	-0.01043	2902.35	-0.01332
2904.28	-0.01051	2904.28	-0.01335
2906.21	-0.01058	2906.21	-0.01338
2908.13	-0.01065	2908.13	-0.01342
2910.06	-0.01073	2910.06	-0.01346
2911.99	-0.01084	2911.99	-0.0135
2913.92	-0.01095	2913.92	-0.01354
2915.85	-0.01108	2915.85	-0.01359
2917.78	-0.01121	2917.78	-0.01363
2919.71	-0.01134	2919.71	-0.01367
2921.63	-0.01144	2921.63	-0.01372
2923.56	-0.01151	2923.56	-0.01379
2925.49	-0.01156	2925.49	-0.01386
2927.42	-0.01158	2927.42	-0.01391
2929.35	-0.01159	2929.35	-0.01396
2931.28	-0.01157	2931.28	-0.01399
2933.2	-0.01154	2933.2	-0.01402
2935.13	-0.01151	2935.13	-0.01405
2937.06	-0.01148	2937.06	-0.0141
2938.99	-0.01148	2938.99	-0.01414
2940.92	-0.0115	2940.92	-0.01418
2942.85	-0.01154	2942.85	-0.01422
2944.78	-0.0116	2944.78	-0.01427
2946.7	-0.01167	2946.7	-0.01431
2948.63	-0.01174	2948.63	-0.01435
2950.56	-0.0118	2950.56	-0.01439
2952.49	-0.01187	2952.49	-0.01444
2954.42	-0.01194	2954.42	-0.0145
2956.35	-0.01202	2956.35	-0.01456
2958.27	-0.0121	2958.27	-0.01462
2960.2	-0.01216	2960.2	-0.01468
2962.13	-0.01222	2962.13	-0.01474
2964.06	-0.01226	2964.06	-0.01479
2965.99	-0.01228	2965.99	-0.01483
2967.92	-0.01229	2967.92	-0.01487
2969.85	-0.0123	2969.85	-0.01491
2971.77	-0.01232	2971.77	-0.01495
2973.7	-0.01235	2973.7	-0.01499
2975.63	-0.01238	2975.63	-0.01503
2977.56	-0.01243	2977.56	-0.01507
2979.49	-0.01249	2979.49	-0.01513
2981.42	-0.01256	2981.42	-0.01519
2983.34	-0.01264	2983.34	-0.01525
2985.27	-0.01271	2985.27	-0.0153
2987.2	-0.01276	2987.2	-0.01534
2989.13	-0.01281	2989.13	-0.01539
2991.06	-0.01286	2991.06	-0.01544
2992.99	-0.01292	2992.99	-0.01551
2994.92	-0.013	2994.92	-0.01557
2996.84	-0.01307	2996.84	-0.01564
2998.77	-0.01315	2998.77	-0.01571
3000.7	-0.01323	3000.7	-0.01578
3002.63	-0.0133	3002.63	-0.01584
3004.56	-0.01337	3004.56	-0.0159
3006.49	-0.01344	3006.49	-0.01596
3008.42	-0.01351	3008.42	-0.01602
3010.34	-0.01358	3010.34	-0.01608
3012.27	-0.01365	3012.27	-0.01615
3014.2	-0.01372	3014.2	-0.01623
3016.13	-0.01379	3016.13	-0.01632
3018.06	-0.01387	3018.06	-0.01638
3019.99	-0.01396	3019.99	-0.01642
3021.91	-0.01403	3021.91	-0.01646
3023.84	-0.01409	3023.84	-0.01651
3025.77	-0.01414	3025.77	-0.01657
3027.7	-0.01418	3027.7	-0.01662
3029.63	-0.01422	3029.63	-0.01667
3031.56	-0.01426	3031.56	-0.01672
3033.49	-0.01431	3033.49	-0.01678
3035.41	-0.01437	3035.41	-0.01684
3037.34	-0.01444	3037.34	-0.01689
3039.27	-0.01451	3039.27	-0.01694
3041.2	-0.01456	3041.2	-0.01699
3043.13	-0.0146	3043.13	-0.01704
3045.06	-0.01462	3045.06	-0.0171
3046.98	-0.01465	3046.98	-0.01715
3048.91	-0.01468	3048.91	-0.01719
3050.84	-0.01471	3050.84	-0.01723
3052.77	-0.01473	3052.77	-0.01727
3054.7	-0.01477	3054.7	-0.0173
3056.63	-0.01481	3056.63	-0.01734
3058.56	-0.01483	3058.56	-0.01737
3060.48	-0.01485	3060.48	-0.01741
3062.41	-0.01485	3062.41	-0.01744
3064.34	-0.01484	3064.34	-0.01746
3066.27	-0.01483	3066.27	-0.01748
3068.2	-0.01484	3068.2	-0.01751
3070.13	-0.01485	3070.13	-0.01753
3072.05	-0.01483	3072.05	-0.01755
3073.98	-0.0148	3073.98	-0.01757
3075.91	-0.01477	3075.91	-0.01757
3077.84	-0.01474	3077.84	-0.01756
3079.77	-0.01468	3079.77	-0.01756
3081.7	-0.01461	3081.7	-0.01756
3083.63	-0.01455	3083.63	-0.01756
3085.55	-0.01451	3085.55	-0.01755
3087.48	-0.01447	3087.48	-0.01754
3089.41	-0.01443	3089.41	-0.01754
3091.34	-0.0144	3091.34	-0.01755
3093.27	-0.01439	3093.27	-0.01756
3095.2	-0.01437	3095.2	-0.01757
3097.12	-0.01435	3097.12	-0.01757
3099.05	-0.01432	3099.05	-0.01757
3100.98	-0.01431	3100.98	-0.01758
3102.91	-0.01428	3102.91	-0.01761
3104.84	-0.01427	3104.84	-0.01764
3106.77	-0.01427	3106.77	-0.01766
3108.7	-0.01429	3108.7	-0.01767
3110.62	-0.01432	3110.62	-0.0177
3112.55	-0.01433	3112.55	-0.01772
3114.48	-0.01433	3114.48	-0.01774
3116.41	-0.01434	3116.41	-0.01776
3118.34	-0.01436	3118.34	-0.01779
3120.27	-0.0144	3120.27	-0.01782
3122.19	-0.01444	3122.19	-0.01785
3124.12	-0.01449	3124.12	-0.01788
3126.05	-0.01455	3126.05	-0.01791
3127.98	-0.0146	3127.98	-0.01795
3129.91	-0.01464	3129.91	-0.018
3131.84	-0.01469	3131.84	-0.01805
3133.77	-0.01475	3133.77	-0.01809
3135.69	-0.01483	3135.69	-0.01813
3137.62	-0.01491	3137.62	-0.01818
3139.55	-0.01498	3139.55	-0.01824
3141.48	-0.01506	3141.48	-0.0183
3143.41	-0.01514	3143.41	-0.01836
3145.34	-0.01522	3145.34	-0.01843
3147.27	-0.0153	3147.27	-0.0185
3149.19	-0.01538	3149.19	-0.01856
3151.12	-0.01546	3151.12	-0.01861
3153.05	-0.01555	3153.05	-0.01868
3154.98	-0.01564	3154.98	-0.01876
3156.91	-0.01572	3156.91	-0.01885
3158.84	-0.0158	3158.84	-0.01891
3160.76	-0.01589	3160.76	-0.01897
3162.69	-0.01598	3162.69	-0.01902
3164.62	-0.01606	3164.62	-0.01907
3166.55	-0.01613	3166.55	-0.01913
3168.48	-0.01618	3168.48	-0.01918
3170.41	-0.01623	3170.41	-0.01923
3172.34	-0.01628	3172.34	-0.01926
3174.26	-0.01633	3174.26	-0.01931
3176.19	-0.01638	3176.19	-0.01937
3178.12	-0.01643	3178.12	-0.01943
3180.05	-0.01647	3180.05	-0.01948
3181.98	-0.01649	3181.98	-0.01952
3183.91	-0.01651	3183.91	-0.01955
3185.83	-0.01655	3185.83	-0.01958
3187.76	-0.01657	3187.76	-0.01961
3189.69	-0.01657	3189.69	-0.01962
3191.62	-0.01657	3191.62	-0.01963
3193.55	-0.01657	3193.55	-0.01964
3195.48	-0.01656	3195.48	-0.01965
3197.41	-0.01655	3197.41	-0.01965
3199.33	-0.01653	3199.33	-0.01965
3201.26	-0.0165	3201.26	-0.01966
3203.19	-0.01645	3203.19	-0.01967
3205.12	-0.0164	3205.12	-0.01968
3207.05	-0.01637	3207.05	-0.01968
3208.98	-0.01634	3208.98	-0.01967
3210.9	-0.01633	3210.9	-0.01966
3212.83	-0.0163	3212.83	-0.01965
3214.76	-0.01625	3214.76	-0.01964
3216.69	-0.01619	3216.69	-0.01964
3218.62	-0.01613	3218.62	-0.01964
3220.55	-0.01606	3220.55	-0.01965
3222.48	-0.01599	3222.48	-0.01964
3224.4	-0.01594	3224.4	-0.01963
3226.33	-0.01591	3226.33	-0.0196
3228.26	-0.01587	3228.26	-0.01958
3230.19	-0.01582	3230.19	-0.01956
3232.12	-0.01574	3232.12	-0.01954
3234.05	-0.01566	3234.05	-0.01952
3235.97	-0.0156	3235.97	-0.01951
3237.9	-0.01554	3237.9	-0.01951
3239.83	-0.01546	3239.83	-0.0195
3241.76	-0.01537	3241.76	-0.01948
3243.69	-0.0153	3243.69	-0.01946
3245.62	-0.01525	3245.62	-0.01942
3247.55	-0.01519	3247.55	-0.01938
3249.47	-0.01511	3249.47	-0.01934
3251.4	-0.01504	3251.4	-0.0193
3253.33	-0.01497	3253.33	-0.01926
3255.26	-0.01491	3255.26	-0.01924
3257.19	-0.01482	3257.19	-0.01921
3259.12	-0.01473	3259.12	-0.01918
3261.04	-0.01463	3261.04	-0.01915
3262.97	-0.01455	3262.97	-0.01912
3264.9	-0.01447	3264.9	-0.01911
3266.83	-0.01438	3266.83	-0.0191
3268.76	-0.01429	3268.76	-0.01909
3270.69	-0.01422	3270.69	-0.01906
3272.62	-0.01417	3272.62	-0.01904
3274.54	-0.01413	3274.54	-0.01903
3276.47	-0.01406	3276.47	-0.01901
3278.4	-0.01398	3278.4	-0.01898
3280.33	-0.01389	3280.33	-0.01895
3282.26	-0.01383	3282.26	-0.01894
3284.19	-0.01376	3284.19	-0.01893
3286.11	-0.01369	3286.11	-0.01891
3288.04	-0.01359	3288.04	-0.01888
3289.97	-0.01351	3289.97	-0.01886
3291.9	-0.01344	3291.9	-0.01883
3293.83	-0.01337	3293.83	-0.01881
3295.76	-0.01329	3295.76	-0.01878
3297.69	-0.01323	3297.69	-0.01877
3299.61	-0.01317	3299.61	-0.01876
3301.54	-0.0131	3301.54	-0.01875
3303.47	-0.01301	3303.47	-0.01873
3305.4	-0.01292	3305.4	-0.01869
3307.33	-0.01282	3307.33	-0.01865
3309.26	-0.01274	3309.26	-0.01861
3311.19	-0.01268	3311.19	-0.01856
3313.11	-0.0126	3313.11	-0.01852
3315.04	-0.0125	3315.04	-0.01848
3316.97	-0.0124	3316.97	-0.01846
3318.9	-0.01231	3318.9	-0.01843
3320.83	-0.01223	3320.83	-0.0184
3322.76	-0.01216	3322.76	-0.01836
3324.68	-0.0121	3324.68	-0.01832
3326.61	-0.01204	3326.61	-0.01829
3328.54	-0.01196	3328.54	-0.01827
3330.47	-0.01188	3330.47	-0.01825
3332.4	-0.01182	3332.4	-0.01822
3334.33	-0.01179	3334.33	-0.01821
3336.26	-0.01177	3336.26	-0.01822
3338.18	-0.01176	3338.18	-0.01823
3340.11	-0.01174	3340.11	-0.01824
3342.04	-0.01172	3342.04	-0.01825
3343.97	-0.01169	3343.97	-0.01825
3345.9	-0.01165	3345.9	-0.01825
3347.83	-0.01162	3347.83	-0.01825
3349.75	-0.0116	3349.75	-0.01827
3351.68	-0.01158	3351.68	-0.01828
3353.61	-0.01154	3353.61	-0.0183
3355.54	-0.01153	3355.54	-0.01832
3357.47	-0.01152	3357.47	-0.01832
3359.4	-0.01151	3359.4	-0.01832
3361.33	-0.0115	3361.33	-0.01832
3363.25	-0.01149	3363.25	-0.01832
3365.18	-0.01149	3365.18	-0.01832
3367.11	-0.01148	3367.11	-0.01831
3369.04	-0.01144	3369.04	-0.0183
3370.97	-0.01137	3370.97	-0.01829
3372.9	-0.01131	3372.9	-0.01829
3374.82	-0.01127	3374.82	-0.01831
3376.75	-0.01123	3376.75	-0.01831
3378.68	-0.01121	3378.68	-0.01829
3380.61	-0.01121	3380.61	-0.01825
3382.54	-0.01122	3382.54	-0.01819
3384.47	-0.01118	3384.47	-0.01816
3386.4	-0.01111	3386.4	-0.01813
3388.32	-0.01104	3388.32	-0.01811
3390.25	-0.01098	3390.25	-0.01809
3392.18	-0.01092	3392.18	-0.01807
3394.11	-0.01087	3394.11	-0.01806
3396.04	-0.01083	3396.04	-0.01805
3397.97	-0.01078	3397.97	-0.01803
3399.89	-0.01072	3399.89	-0.01799
3401.82	-0.01065	3401.82	-0.01793
3403.75	-0.0106	3403.75	-0.01788
3405.68	-0.01056	3405.68	-0.01783
3407.61	-0.01052	3407.61	-0.01778
3409.54	-0.01046	3409.54	-0.01774
3411.47	-0.0104	3411.47	-0.01769
3413.39	-0.01034	3413.39	-0.01764
3415.32	-0.01026	3415.32	-0.01758
3417.25	-0.01018	3417.25	-0.01755
3419.18	-0.0101	3419.18	-0.01752
3421.11	-0.01003	3421.11	-0.01749
3423.04	-0.00996	3423.04	-0.01745
3424.96	-0.00989	3424.96	-0.01741
3426.89	-0.00982	3426.89	-0.01736
3428.82	-0.00976	3428.82	-0.01733
3430.75	-0.00973	3430.75	-0.01729
3432.68	-0.00967	3432.68	-0.01725
3434.61	-0.00959	3434.61	-0.0172
3436.54	-0.00951	3436.54	-0.01714
3438.46	-0.00942	3438.46	-0.01708
3440.39	-0.00933	3440.39	-0.01702
3442.32	-0.00923	3442.32	-0.01695
3444.25	-0.00914	3444.25	-0.01687
3446.18	-0.00905	3446.18	-0.01678
3448.11	-0.00897	3448.11	-0.0167
3450.03	-0.00886	3450.03	-0.01663
3451.96	-0.00874	3451.96	-0.01658
3453.89	-0.00863	3453.89	-0.01653
3455.82	-0.00853	3455.82	-0.01646
3457.75	-0.00843	3457.75	-0.01639
3459.68	-0.00833	3459.68	-0.01632
3461.61	-0.00824	3461.61	-0.01625
3463.53	-0.00813	3463.53	-0.01618
3465.46	-0.00802	3465.46	-0.0161
3467.39	-0.00791	3467.39	-0.01601
3469.32	-0.00781	3469.32	-0.01594
3471.25	-0.00772	3471.25	-0.01587
3473.18	-0.00764	3473.18	-0.01582
3475.11	-0.00756	3475.11	-0.01578
3477.03	-0.00749	3477.03	-0.01574
3478.96	-0.00741	3478.96	-0.01569
3480.89	-0.00731	3480.89	-0.01562
3482.82	-0.00722	3482.82	-0.01555
3484.75	-0.00716	3484.75	-0.01547
3486.68	-0.00711	3486.68	-0.0154
3488.6	-0.00704	3488.6	-0.01534
3490.53	-0.00696	3490.53	-0.01527
3492.46	-0.00686	3492.46	-0.0152
3494.39	-0.00678	3494.39	-0.01513
3496.32	-0.00671	3496.32	-0.01508
3498.25	-0.00663	3498.25	-0.01504
3500.18	-0.00654	3500.18	-0.01498
3502.1	-0.00643	3502.1	-0.0149
3504.03	-0.00634	3504.03	-0.01484
3505.96	-0.00626	3505.96	-0.0148
3507.89	-0.00621	3507.89	-0.01476
3509.82	-0.00616	3509.82	-0.01471
3511.75	-0.0061	3511.75	-0.01465
3513.67	-0.00603	3513.67	-0.01459
3515.6	-0.00596	3515.6	-0.01453
3517.53	-0.00588	3517.53	-0.01446
3519.46	-0.00578	3519.46	-0.01439
3521.39	-0.00566	3521.39	-0.01433
3523.32	-0.00557	3523.32	-0.01428
3525.25	-0.00551	3525.25	-0.01422
3527.17	-0.00547	3527.17	-0.01415
3529.1	-0.00545	3529.1	-0.01408
3531.03	-0.00539	3531.03	-0.01401
3532.96	-0.00529	3532.96	-0.01395
3534.89	-0.00518	3534.89	-0.01389
3536.82	-0.00508	3536.82	-0.01385
3538.74	-0.00499	3538.74	-0.0138
3540.67	-0.00492	3540.67	-0.01375
3542.6	-0.00485	3542.6	-0.0137
3544.53	-0.00474	3544.53	-0.01364
3546.46	-0.00459	3546.46	-0.01355
3548.39	-0.00448	3548.39	-0.01346
3550.32	-0.00444	3550.32	-0.01339
3552.24	-0.00445	3552.24	-0.01332
3554.17	-0.00443	3554.17	-0.01324
3556.1	-0.00434	3556.1	-0.01317
3558.03	-0.00419	3558.03	-0.01311
3559.96	-0.00403	3559.96	-0.01308
3561.89	-0.00391	3561.89	-0.01304
3563.81	-0.00384	3563.81	-0.01299
3565.74	-0.00381	3565.74	-0.01293
3567.67	-0.00377	3567.67	-0.01285
3569.6	-0.00369	3569.6	-0.01277
3571.53	-0.00356	3571.53	-0.01269
3573.46	-0.00342	3573.46	-0.01262
3575.39	-0.0033	3575.39	-0.01256
3577.31	-0.0032	3577.31	-0.0125
3579.24	-0.00313	3579.24	-0.01247
3581.17	-0.00301	3581.17	-0.01243
3583.1	-0.00286	3583.1	-0.01237
3585.03	-0.00275	3585.03	-0.01229
3586.96	-0.00269	3586.96	-0.01222
3588.88	-0.00264	3588.88	-0.01217
3590.81	-0.00258	3590.81	-0.01212
3592.74	-0.00248	3592.74	-0.01206
3594.67	-0.00235	3594.67	-0.01199
3596.6	-0.00222	3596.6	-0.01189
3598.53	-0.00211	3598.53	-0.01181
3600.46	-0.00203	3600.46	-0.01174
3602.38	-0.00194	3602.38	-0.01168
3604.31	-0.00182	3604.31	-0.01161
3606.24	-0.00169	3606.24	-0.01153
3608.17	-0.00156	3608.17	-0.01142
3610.1	-0.00147	3610.1	-0.01131
3612.03	-0.00145	3612.03	-0.01121
3613.96	-0.00143	3613.96	-0.01116
3615.88	-0.00135	3615.88	-0.01112
3617.81	-0.0012	3617.81	-0.01109
3619.74	-0.00104	3619.74	-0.01102
3621.67	-0.0009	3621.67	-0.01092
3623.6	-0.000762	3623.6	-0.01082
3625.53	-0.000616	3625.53	-0.01075
3627.45	-0.000501	3627.45	-0.01069
3629.38	-0.000448	3629.38	-0.0106
3631.31	-0.000424	3631.31	-0.01046
3633.24	-0.000373	3633.24	-0.01033
3635.17	-0.000296	3635.17	-0.01023
3637.1	-0.000228	3637.1	-0.01017
3639.03	-0.000172	3639.03	-0.0101
3640.95	-8.6e-05	3640.95	-0.01001
3642.88	5e-05	3642.88	-0.0099
3644.81	0.000206	3644.81	-0.00981
3646.74	0.000347	3646.74	-0.00974
3648.67	0.000438	3648.67	-0.00968
3650.6	0.000477	3650.6	-0.00961
3652.52	0.000506	3652.52	-0.00951
3654.45	0.000565	3654.45	-0.00941
3656.38	0.000635	3656.38	-0.00932
3658.31	0.000674	3658.31	-0.00923
3660.24	0.000706	3660.24	-0.00917
3662.17	0.000775	3662.17	-0.00912
3664.1	0.000872	3664.1	-0.00907
3666.02	0.000964	3666.02	-0.00902
3667.95	0.00104	3667.95	-0.00901
3669.88	0.00111	3669.88	-0.00901
3671.81	0.00115	3671.81	-0.00901
3673.74	0.00118	3673.74	-0.00899
3675.67	0.00121	3675.67	-0.00895
3677.59	0.00121	3677.59	-0.00888
3679.52	0.00119	3679.52	-0.00882
3681.45	0.0012	3681.45	-0.0088
3683.38	0.00126	3683.38	-0.00879
3685.31	0.00134	3685.31	-0.00881
3687.24	0.0014	3687.24	-0.00886
3689.17	0.00138	3689.17	-0.00889
3691.09	0.00132	3691.09	-0.00887
3693.02	0.00126	3693.02	-0.00882
3694.95	0.00126	3694.95	-0.0088
3696.88	0.0013	3696.88	-0.00879
3698.81	0.00135	3698.81	-0.00882
3700.74	0.00138	3700.74	-0.00885
3702.66	0.00139	3702.66	-0.00886
3704.59	0.00138	3704.59	-0.00884
3706.52	0.00137	3706.52	-0.00884
3708.45	0.00135	3708.45	-0.00887
3710.38	0.00129	3710.38	-0.0089
3712.31	0.0012	3712.31	-0.00887
3714.24	0.00114	3714.24	-0.00883
3716.16	0.00118	3716.16	-0.00879
3718.09	0.00126	3718.09	-0.0088
3720.02	0.00134	3720.02	-0.00884
3721.95	0.00138	3721.95	-0.00889
3723.88	0.00141	3723.88	-0.00893
3725.81	0.00141	3725.81	-0.00895
3727.73	0.00141	3727.73	-0.00898
3729.66	0.0014	3729.66	-0.00901
3731.59	0.00139	3731.59	-0.00904
3733.52	0.00135	3733.52	-0.00906
3735.45	0.00127	3735.45	-0.00904
3737.38	0.00117	3737.38	-0.009
3739.31	0.00111	3739.31	-0.00896
3741.23	0.00109	3741.23	-0.00898
3743.16	0.00109	3743.16	-0.00903
3745.09	0.00109	3745.09	-0.00906
3747.02	0.0011	3747.02	-0.00906
3748.95	0.0011	3748.95	-0.00907
3750.88	0.00105	3750.88	-0.00908
3752.8	0.000964	3752.8	-0.00904
3754.73	0.000862	3754.73	-0.00898
3756.66	0.000807	3756.66	-0.00894
3758.59	0.000808	3758.59	-0.00893
3760.52	0.000826	3760.52	-0.00893
3762.45	0.000839	3762.45	-0.00894
3764.38	0.00086	3764.38	-0.00896
3766.3	0.000879	3766.3	-0.00896
3768.23	0.000866	3768.23	-0.00896
3770.16	0.000822	3770.16	-0.00897
3772.09	0.00078	3772.09	-0.00898
3774.02	0.00076	3774.02	-0.00899
3775.95	0.00076	3775.95	-0.00901
3777.88	0.000757	3777.88	-0.00903
3779.8	0.000743	3779.8	-0.00904
3781.73	0.000729	3781.73	-0.00903
3783.66	0.000722	3783.66	-0.00903
3785.59	0.000713	3785.59	-0.00904
3787.52	0.000685	3787.52	-0.00904
3789.45	0.000648	3789.45	-0.00904
3791.37	0.000625	3791.37	-0.00905
3793.3	0.000623	3793.3	-0.00907
3795.23	0.000637	3795.23	-0.0091
3797.16	0.000672	3797.16	-0.00912
3799.09	0.000716	3799.09	-0.00915
3801.02	0.000733	3801.02	-0.00917
3802.95	0.000709	3802.95	-0.00918
3804.87	0.000676	3804.87	-0.00918
3806.8	0.00066	3806.8	-0.00919
3808.73	0.000658	3808.73	-0.00918
3810.66	0.000667	3810.66	-0.00916
3812.59	0.000681	3812.59	-0.00917
3814.52	0.000674	3814.52	-0.0092
3816.44	0.000636	3816.44	-0.00924
3818.37	0.000589	3818.37	-0.00925
3820.3	0.00055	3820.3	-0.00926
3822.23	0.000518	3822.23	-0.00926
3824.16	0.000499	3824.16	-0.00925
3826.09	0.000492	3826.09	-0.00926
3828.02	0.000491	3828.02	-0.00927
3829.94	0.000494	3829.94	-0.00929
3831.87	0.000512	3831.87	-0.0093
3833.8	0.000546	3833.8	-0.00932
3835.73	0.000572	3835.73	-0.00935
3837.66	0.000568	3837.66	-0.00937
3839.59	0.000546	3839.59	-0.00938
3841.51	0.000524	3841.51	-0.00935
3843.44	0.000489	3843.44	-0.00933
3845.37	0.000436	3845.37	-0.00931
3847.3	0.000404	3847.3	-0.00932
3849.23	0.000439	3849.23	-0.00938
3851.16	0.000515	3851.16	-0.00947
3853.09	0.000546	3853.09	-0.00954
3855.01	0.000488	3855.01	-0.00951
3856.94	0.000402	3856.94	-0.00942
3858.87	0.000365	3858.87	-0.00936
3860.8	0.00038	3860.8	-0.00935
3862.73	0.000398	3862.73	-0.00937
3864.66	0.000402	3864.66	-0.0094
3866.58	0.000402	3866.58	-0.00943
3868.51	0.000386	3868.51	-0.00947
3870.44	0.000341	3870.44	-0.00949
3872.37	0.000289	3872.37	-0.00947
3874.3	0.000259	3874.3	-0.00945
3876.23	0.000264	3876.23	-0.00944
3878.16	0.000287	3878.16	-0.00946
3880.08	0.0003	3880.08	-0.00948
3882.01	0.000292	3882.01	-0.00949
3883.94	0.000273	3883.94	-0.00951
3885.87	0.000253	3885.87	-0.00953
3887.8	0.000242	3887.8	-0.00952
3889.73	0.000239	3889.73	-0.00951
3891.65	0.000228	3891.65	-0.00951
3893.58	0.000215	3893.58	-0.00951
3895.51	0.000218	3895.51	-0.00953
3897.44	0.000235	3897.44	-0.00957
3899.37	0.000243	3899.37	-0.00961
3901.3	0.000231	3901.3	-0.00964
3903.23	0.000202	3903.23	-0.00963
3905.15	0.000162	3905.15	-0.0096
3907.08	0.000123	3907.08	-0.00958
3909.01	9.8e-05	3909.01	-0.00957
3910.94	8e-05	3910.94	-0.00959
3912.87	6.5e-05	3912.87	-0.00962
3914.8	6.9e-05	3914.8	-0.00964
3916.73	9e-05	3916.73	-0.00964
3918.65	0.000101	3918.65	-0.00962
3920.58	9.9e-05	3920.58	-0.00961
3922.51	9.5e-05	3922.51	-0.00962
3924.44	8.6e-05	3924.44	-0.00964
3926.37	8.2e-05	3926.37	-0.00967
3928.3	8.8e-05	3928.3	-0.00967
3930.22	7.7e-05	3930.22	-0.00965
3932.15	3.8e-05	3932.15	-0.00964
3934.08	4e-06	3934.08	-0.00964
3936.01	-1.4e-05	3936.01	-0.00966
3937.94	-3.5e-05	3937.94	-0.00968
3939.87	-5.7e-05	3939.87	-0.0097
3941.8	-5.8e-05	3941.8	-0.00972
3943.72	-3.5e-05	3943.72	-0.00972
3945.65	-1.5e-05	3945.65	-0.00971
3947.58	-1.6e-05	3947.58	-0.00971
3949.51	-2.8e-05	3949.51	-0.00971
3951.44	-4.8e-05	3951.44	-0.00972
3953.37	-7.6e-05	3953.37	-0.00973
3955.29	-8.7e-05	3955.29	-0.00973
3957.22	-6.5e-05	3957.22	-0.00974
3959.15	-4e-05	3959.15	-0.00975
3961.08	-4.2e-05	3961.08	-0.00976
3963.01	-7.1e-05	3963.01	-0.00976
3964.94	-0.000106	3964.94	-0.00977
3966.87	-0.000134	3966.87	-0.00979
3968.79	-0.000145	3968.79	-0.00981
3970.72	-0.000137	3970.72	-0.00981
3972.65	-0.000118	3972.65	-0.00981
3974.58	-0.000104	3974.58	-0.00981
3976.51	-0.000102	3976.51	-0.00982
3978.44	-0.000117	3978.44	-0.00984
3980.36	-0.000148	3980.36	-0.00985
3982.29	-0.000191	3982.29	-0.00986
3984.22	-0.000226	3984.22	-0.00987
3986.15	-0.000236	3986.15	-0.00987
3988.08	-0.00022	3988.08	-0.00988
3990.01	-0.000199	3990.01	-0.00989
3991.94	-0.000194	3991.94	-0.00989
3993.86	-0.00021	3993.86	-0.00989
3995.79	-0.000241	3995.79	-0.00987
3997.72	-0.000273	3997.72	-0.00987
3999.65	-0.000292	3999.65	-0.00987
4001.58	-0.000304	4001.58	-0.00989

## Sheet: Figure 1h
Wavelength (nm)	PL Intensity (a.u.)	Wavelength (nm)	PL Intensity (a.u.)	Wavelength (nm)	PL Intensity (a.u.)	Wavelength (nm)	PL Intensity (a.u.)
400	1.428	400	-0.153	400	0.18	400	0.579
400.2	1.381	400.2	-0.122	400.2	0.202	400.2	0.578
400.4	1.353	400.4	-0.128	400.4	0.201	400.4	0.548
400.6	1.357	400.6	-0.097	400.6	0.179	400.6	0.556
400.8	1.338	400.8	-0.084	400.8	0.202	400.8	0.569
401	1.32	401	-0.071	401	0.233	401	0.559
401.2	1.329	401.2	-0.052	401.2	0.219	401.2	0.542
401.4	1.307	401.4	-0.05	401.4	0.226		0.541
401.6	1.289	401.6	-0.056	401.6	0.219	401.6	0.525
401.8	1.283	401.8	-0.05	401.8	0.208	401.8	0.516
402	1.245	402	-0.063	402	0.21	402	0.491
402.2	1.202	402.2	-0.035	402.2	0.198	402.2	0.506
402.4	1.21	402.4	-0.039	402.4	0.185	402.4	0.489
402.6	1.202	402.6	-0.027	402.6	0.208	402.6	0.485
402.8	1.192	402.8	-0.015	402.8	0.199	402.8	0.48
403	1.149	403	-0.013	403	0.191	403	0.479
403.2	1.143	403.2	0.016	403.2	0.171	403.2	0.477
403.4	1.136	403.4	0.024	403.4	0.162	403.4	0.455
403.6	1.104	403.6	0.019	403.6	0.168	403.6	0.445
403.8	1.08	403.8	0.011	403.8	0.188	403.8	0.441
404	1.044	404	0.022	404	0.184	404	0.453
404.2	1.035	404.2	0.025	404.2	0.19	404.2	0.444
404.4	1.026	404.4	0.011	404.4	0.182	404.4	0.436
404.6	1.008	404.6	0.028	404.6	0.182	404.6	0.422
404.8	1.013	404.8	0.027	404.8	0.17	404.8	0.414
405	0.995	405	0.033	405	0.172	405	0.446
405.2	0.964	405.2	0.016	405.2	0.163	405.2	0.458
405.4	0.938	405.4	0.023	405.4	0.155	405.4	0.441
405.6	0.94	405.6	0.017	405.6	0.139	405.6	0.426
405.8	0.938	405.8	0.031	405.8	0.162	405.8	0.452
406	0.923	406	0.011	406	0.16	406	0.462
406.2	0.909	406.2	0.002	406.2	0.153	406.2	0.485
406.4	0.885	406.4	0.013	406.4	0.151	406.4	0.524
406.6	0.888	406.6	0.08	406.6	0.133	406.6	0.514
406.8	0.884	406.8	0.11	406.8	0.137	406.8	0.536
407	0.891	407	0.098	407	0.162	407	0.543
407.2	0.887	407.2	0.126	407.2	0.138	407.2	0.553
407.4	0.883	407.4	0.132	407.4	0.124	407.4	0.559
407.6	0.885	407.6	0.152	407.6	0.121	407.6	0.555
407.8	0.863	407.8	0.153	407.8	0.115	407.8	0.537
408	0.855	408	0.178	408	0.122	408	0.51
408.2	0.831	408.2	0.169	408.2	0.123	408.2	0.52
408.4	0.82	408.4	0.202	408.4	0.13	408.4	0.513
408.6	0.834	408.6	0.224	408.6	0.108	408.6	0.514
408.8	0.878	408.8	0.229	408.8	0.108	408.8	0.517
409	0.865	409	0.242	409	0.113	409	0.499
409.2	0.846	409.2	0.288	409.2	0.132	409.2	0.494
409.4	0.863	409.4	0.265	409.4	0.15	409.4	0.513
409.6	0.879	409.6	0.263	409.6	0.156	409.6	0.494
409.8	0.887	409.8	0.252	409.8	0.156	409.8	0.489
410	0.878	410	0.265	410	0.149	410	0.498
410.2	0.881	410.2	0.282	410.2	0.143	410.2	0.539
410.4	0.865	410.4	0.295	410.4	0.152	410.4	0.517
410.6	0.859	410.6	0.292	410.6	0.162	410.6	0.515
410.8	0.852	410.8	0.274	410.8	0.171	410.8	0.505
411	0.854	411	0.272	411	0.188	411	0.533
411.2	0.865	411.2	0.293	411.2	0.181	411.2	0.521
411.4	0.846	411.4	0.278	411.4	0.178	411.4	0.489
411.6	0.827	411.6	0.273	411.6	0.155	411.6	0.511
411.8	0.814	411.8	0.298	411.8	0.145	411.8	0.527
412	0.821	412	0.303	412	0.147	412	0.561
412.2	0.805	412.2	0.306	412.2	0.174	412.2	0.554
412.4	0.778	412.4	0.29	412.4	0.177	412.4	0.535
412.6	0.773	412.6	0.296	412.6	0.177	412.6	0.538
412.8	0.752	412.8	0.295	412.8	0.165	412.8	0.522
413	0.747	413	0.326	413	0.179	413	0.503
413.2	0.748	413.2	0.313	413.2	0.172	413.2	0.501
413.4	0.755	413.4	0.312	413.4	0.198	413.4	0.515
413.6	0.746	413.6	0.319	413.6	0.21	413.6	0.528
413.8	0.745	413.8	0.321	413.8	0.205	413.8	0.547
414	0.738	414	0.314	414	0.182	414	0.558
414.2	0.739	414.2	0.298	414.2	0.197	414.2	0.563
414.4	0.729	414.4	0.3	414.4	0.198	414.4	0.596
414.6	0.748	414.6	0.303	414.6	0.198	414.6	0.609
414.8	0.757	414.8	0.372	414.8	0.188	414.8	0.621
415	0.74	415	0.385	415	0.178	415	0.615
415.2	0.742	415.2	0.399	415.2	0.189	415.2	0.616
415.4	0.711	415.4	0.387	415.4	0.214	415.4	0.625
415.6	0.686	415.6	0.382	415.6	0.222	415.6	0.637
415.8	0.668	415.8	0.355	415.8	0.226	415.8	0.652
416	0.677	416	0.386	416	0.215	416	0.627
416.2	0.69	416.2	0.393	416.2	0.199	416.2	0.639
416.4	0.683	416.4	0.418	416.4	0.213	416.4	0.657
416.6	0.65	416.6	0.43	416.6	0.226	416.6	0.642
416.8	0.629	416.8	0.435	416.8	0.22	416.8	0.65
417	0.625	417	0.441	417	0.232	417	0.668
417.2	0.603	417.2	0.454	417.2	0.238	417.2	0.661
417.4	0.58	417.4	0.449	417.4	0.23	417.4	0.688
417.6	0.581	417.6	0.461	417.6	0.231	417.6	0.664
417.8	0.592	417.8	0.442	417.8	0.258	417.8	0.684
418	0.575	418	0.451	418	0.246	418	0.68
418.2	0.574	418.2	0.427	418.2	0.23	418.2	0.663
418.4	0.58	418.4	0.404	418.4	0.257	418.4	0.645
418.6	0.568	418.6	0.402	418.6	0.279	418.6	0.634
418.8	0.583	418.8	0.413	418.8	0.265	418.8	0.623
419	0.59	419	0.418	419	0.27	419	0.627
419.2	0.575	419.2	0.425	419.2	0.258	419.2	0.602
419.4	0.576	419.4	0.421	419.4	0.28	419.4	0.599
419.6	0.601	419.6	0.454	419.6	0.274	419.6	0.59
419.8	0.599	419.8	0.453	419.8	0.285	419.8	0.591
420	0.61	420	0.506	420	0.308	420	0.581
420.2	0.58	420.2	0.525	420.2	0.306	420.2	0.588
420.4	0.62	420.4	0.503	420.4	0.282	420.4	0.593
420.6	0.638	420.6	0.499	420.6	0.275	420.6	0.602
420.8	0.614	420.8	0.509	420.8	0.282	420.8	0.581
421	0.621	421	0.525	421	0.285	421	0.555
421.2	0.621	421.2	0.572	421.2	0.292	421.2	0.548
421.4	0.616	421.4	0.561	421.4	0.326	421.4	0.552
421.6	0.635	421.6	0.542	421.6	0.351	421.6	0.566
421.8	0.612	421.8	0.529	421.8	0.339	421.8	0.591
422	0.584	422	0.502	422	0.32	422	0.612
422.2	0.567	422.2	0.509	422.2	0.309	422.2	0.638
422.4	0.548	422.4	0.491	422.4	0.326	422.4	0.648
422.6	0.554	422.6	0.502	422.6	0.33	422.6	0.642
422.8	0.585	422.8	0.488	422.8	0.339	422.8	0.644
423	0.582	423	0.477	423	0.321	423	0.62
423.2	0.552	423.2	0.476	423.2	0.312	423.2	0.625
423.4	0.58	423.4	0.509	423.4	0.294	423.4	0.63
423.6	0.638	423.6	0.512	423.6	0.274	423.6	0.621
423.8	0.61	423.8	0.535	423.8	0.276	423.8	0.634
424	0.602	424	0.524	424	0.326	424	0.63
424.2	0.583	424.2	0.508	424.2	0.313	424.2	0.6
424.4	0.594	424.4	0.531	424.4	0.306	424.4	0.644
424.6	0.588	424.6	0.541	424.6	0.281	424.6	0.647
424.8	0.57	424.8	0.533	424.8	0.304	424.8	0.649
425	0.567	425	0.516	425	0.319	425	0.631
425.2	0.572	425.2	0.528	425.2	0.31	425.2	0.636
425.4	0.563	425.4	0.499	425.4	0.293	425.4	0.611
425.6	0.553	425.6	0.491	425.6	0.268	425.6	0.654
425.8	0.552	425.8	0.483	425.8	0.273	425.8	0.67
426	0.535	426	0.46	426	0.277	426	0.663
426.2	0.511	426.2	0.497	426.2	0.301	426.2	0.688
426.4	0.54	426.4	0.48	426.4	0.3	426.4	0.678
426.6	0.536	426.6	0.476	426.6	0.292	426.6	0.689
426.8	0.521	426.8	0.473	426.8	0.274	426.8	0.694
427	0.504	427	0.482	427	0.28	427	0.741
427.2	0.487	427.2	0.47	427.2	0.256	427.2	0.731
427.4	0.5	427.4	0.461	427.4	0.274	427.4	0.753
427.6	0.507	427.6	0.463	427.6	0.271	427.6	0.754
427.8	0.509	427.8	0.472	427.8	0.255	427.8	0.761
428	0.525	428	0.468	428	0.231	428	0.809
428.2	0.529	428.2	0.464	428.2	0.246	428.2	0.816
428.4	0.525	428.4	0.488	428.4	0.261	428.4	0.83
428.6	0.494	428.6	0.46	428.6	0.252	428.6	0.804
428.8	0.489	428.8	0.46	428.8	0.227	428.8	0.814
429	0.504	429	0.462	429	0.227	429	0.817
429.2	0.487	429.2	0.434	429.2	0.223	429.2	0.832
429.4	0.486	429.4	0.472	429.4	0.237	429.4	0.835
429.6	0.492	429.6	0.453	429.6	0.249	429.6	0.823
429.8	0.502	429.8	0.486	429.8	0.237	429.8	0.83
430	0.474	430	0.486	430	0.246	430	0.847
430.2	0.455	430.2	0.498	430.2	0.233	430.2	0.834
430.4	0.483	430.4	0.502	430.4	0.224	430.4	0.844
430.6	0.48	430.6	0.496	430.6	0.233	430.6	0.83
430.8	0.476	430.8	0.505	430.8	0.222	430.8	0.86
431	0.479	431	0.497	431	0.223	431	0.852
431.2	0.487	431.2	0.501	431.2	0.215	431.2	0.862
431.4	0.486	431.4	0.499	431.4	0.225	431.4	0.842
431.6	0.474	431.6	0.516	431.6	0.258	431.6	0.873
431.8	0.487	431.8	0.523	431.8	0.257	431.8	0.911
432	0.507	432	0.527	432	0.253	432	0.948
432.2	0.508	432.2	0.535	432.2	0.277	432.2	0.991
432.4	0.49	432.4	0.532	432.4	0.261	432.4	0.998
432.6	0.463	432.6	0.525	432.6	0.268	432.6	0.994
432.8	0.479	432.8	0.549	432.8	0.294	432.8	0.99
433	0.452	433	0.53	433	0.31	433	0.976
433.2	0.485	433.2	0.527	433.2	0.325	433.2	0.998
433.4	0.495	433.4	0.527	433.4	0.333	433.4	0.997
433.6	0.487	433.6	0.519	433.6	0.345	433.6	0.974
433.8	0.481	433.8	0.525	433.8	0.357	433.8	0.978
434	0.482	434	0.538	434	0.353	434	0.976
434.2	0.477	434.2	0.564	434.2	0.366	434.2	1.053
434.4	0.467	434.4	0.552	434.4	0.363	434.4	1.088
434.6	0.452	434.6	0.545	434.6	0.357	434.6	1.091
434.8	0.472	434.8	0.532	434.8	0.343	434.8	1.114
435	0.481	435	0.556	435	0.373	435	1.158
435.2	0.477	435.2	0.542	435.2	0.368	435.2	1.152
435.4	0.501	435.4	0.536	435.4	0.357	435.4	1.19
435.6	0.484	435.6	0.537	435.6	0.383	435.6	1.201
435.8	0.494	435.8	0.529	435.8	0.368	435.8	1.221
436	0.483	436	0.535	436	0.368	436	1.229
436.2	0.508	436.2	0.528	436.2	0.366	436.2	1.218
436.4	0.524	436.4	0.6	436.4	0.39	436.4	1.189
436.6	0.507	436.6	0.586	436.6	0.404	436.6	1.192
436.8	0.535	436.8	0.613	436.8	0.413	436.8	1.189
437	0.526	437	0.641	437	0.431	437	1.204
437.2	0.554	437.2	0.674	437.2	0.411	437.2	1.207
437.4	0.573	437.4	0.653	437.4	0.417	437.4	1.201
437.6	0.576	437.6	0.677	437.6	0.444	437.6	1.214
437.8	0.572	437.8	0.69	437.8	0.444	437.8	1.258
438	0.589	438	0.707	438	0.487	438	1.266
438.2	0.582	438.2	0.751	438.2	0.494	438.2	1.271
438.4	0.574	438.4	0.725	438.4	0.47	438.4	1.328
438.6	0.566	438.6	0.707	438.6	0.473	438.6	1.293
438.8	0.555	438.8	0.739	438.8	0.453	438.8	1.317
439	0.571	439	0.79	439	0.445	439	1.356
439.2	0.594	439.2	0.832	439.2	0.451	439.2	1.382
439.4	0.605	439.4	0.834	439.4	0.463	439.4	1.391
439.6	0.586	439.6	0.855	439.6	0.475	439.6	1.398
439.8	0.584	439.8	0.836	439.8	0.499	439.8	1.435
440	0.587	440	0.821	440	0.521	440	1.44
440.2	0.577	440.2	0.867	440.2	0.539	440.2	1.443
440.4	0.586	440.4	0.876	440.4	0.592	440.4	1.465
440.6	0.613	440.6	0.933	440.6	0.586	440.6	1.512
440.8	0.622	440.8	0.944	440.8	0.6	440.8	1.526
441	0.626	441	0.936	441	0.613	441	1.566
441.2	0.646	441.2	0.955	441.2	0.662	441.2	1.583
441.4	0.626	441.4	0.951	441.4	0.665	441.4	1.598
441.6	0.636	441.6	0.949	441.6	0.665	441.6	1.624
441.8	0.636	441.8	0.955	441.8	0.678	441.8	1.666
442	0.643	442	0.979	442	0.693	442	1.684
442.2	0.666	442.2	1.012	442.2	0.668	442.2	1.727
442.4	0.675	442.4	1.038	442.4	0.682	442.4	1.769
442.6	0.73	442.6	1.04	442.6	0.698	442.6	1.775
442.8	0.771	442.8	1.067	442.8	0.701	442.8	1.839
443	0.801	443	1.144	443	0.683	443	1.835
443.2	0.786	443.2	1.206	443.2	0.673	443.2	1.869
443.4	0.823	443.4	1.212	443.4	0.683	443.4	1.912
443.6	0.85	443.6	1.243	443.6	0.662	443.6	1.987
443.8	0.874	443.8	1.247	443.8	0.678	443.8	2.071
444	0.904	444	1.251	444	0.703	444	2.161
444.2	0.945	444.2	1.244	444.2	0.699	444.2	2.207
444.4	0.963	444.4	1.277	444.4	0.679	444.4	2.204
444.6	1.046	444.6	1.332	444.6	0.676	444.6	2.212
444.8	1.088	444.8	1.381	444.8	0.721	444.8	2.235
445	1.155	445	1.392	445	0.778	445	2.266
445.2	1.171	445.2	1.394	445.2	0.799	445.2	2.261
445.4	1.199	445.4	1.379	445.4	0.849	445.4	2.334
445.6	1.211	445.6	1.408	445.6	0.895	445.6	2.396
445.8	1.223	445.8	1.442	445.8	0.943	445.8	2.46
446	1.236	446	1.464	446	0.951	446	2.544
446.2	1.284	446.2	1.507	446.2	0.926	446.2	2.593
446.4	1.312	446.4	1.52	446.4	1.008	446.4	2.7
446.6	1.378	446.6	1.579	446.6	1.012	446.6	2.707
446.8	1.388	446.8	1.595	446.8	1.028	446.8	2.764
447	1.447	447	1.66	447	1.142	447	2.811
447.2	1.47	447.2	1.78	447.2	1.187	447.2	2.856
447.4	1.548	447.4	1.816	447.4	1.195	447.4	2.866
447.6	1.556	447.6	1.874	447.6	1.244	447.6	2.98
447.8	1.571	447.8	1.964	447.8	1.313	447.8	3.023
448	1.593	448	1.998	448	1.386	448	3.124
448.2	1.665	448.2	2.065	448.2	1.434	448.2	3.236
448.4	1.732	448.4	2.122	448.4	1.473	448.4	3.314
448.6	1.763	448.6	2.2	448.6	1.477	448.6	3.399
448.8	1.84	448.8	2.217	448.8	1.469	448.8	3.478
449	1.863	449	2.302	449	1.591	449	3.476
449.2	1.936	449.2	2.356	449.2	1.64	449.2	3.566
449.4	2.026	449.4	2.418	449.4	1.718	449.4	3.622
449.6	2.025	449.6	2.483	449.6	1.813	449.6	3.731
449.8	2.068	449.8	2.587	449.8	1.881	449.8	3.842
450	2.199	450	2.615	450	1.93	450	3.935
450.2	2.29	450.2	2.602	450.2	1.97	450.2	4.028
450.4	2.331	450.4	2.685	450.4	1.997	450.4	4.149
450.6	2.516	450.6	2.889	450.6	2.085	450.6	4.237
450.8	2.573	450.8	2.951	450.8	2.194	450.8	4.416
451	2.63	451	3.019	451	2.275	451	4.559
451.2	2.705	451.2	3.088	451.2	2.278	451.2	4.769
451.4	2.759	451.4	3.216	451.4	2.431	451.4	4.849
451.6	2.901	451.6	3.343	451.6	2.549	451.6	5.011
451.8	2.969	451.8	3.371	451.8	2.624	451.8	5.162
452	3.076	452	3.557	452	2.688	452	5.313
452.2	3.239	452.2	3.699	452.2	2.789	452.2	5.494
452.4	3.393	452.4	3.822	452.4	2.812	452.4	5.666
452.6	3.491	452.6	3.99	452.6	2.938	452.6	5.768
452.8	3.606	452.8	4.074	452.8	3.151	452.8	6.02
453	3.686	453	4.213	453	3.286	453	6.211
453.2	3.857	453.2	4.254	453.2	3.475	453.2	6.377
453.4	3.976	453.4	4.445	453.4	3.631	453.4	6.719
453.6	4.115	453.6	4.589	453.6	3.889	453.6	7.137
453.8	4.344	453.8	4.779	453.8	4.096	453.8	7.652
454	4.537	454	5.133	454	4.2	454	8.342
454.2	4.73	454.2	5.363	454.2	4.548	454.2	9.206
454.4	5.175	454.4	5.547	454.4	4.849	454.4	10.55
454.6	5.527	454.6	6.005	454.6	5.387	454.6	12.82
454.8	5.922	454.8	6.59	454.8	6.279	454.8	16.35
455	6.413	455	7.061	455	7.252	455	21.1
455.2	6.969	455.2	7.951	455.2	8.326	455.2	27.44
455.4	7.736	455.4	9.022	455.4	9.721	455.4	35.56
455.6	8.668	455.6	10.08	455.6	11.53	455.6	46.79
455.8	9.926	455.8	11.61	455.8	13.97	455.8	61.17
456	11.49	456	13.71	456	17.36	456	79.92
456.2	13.67	456.2	16.57	456.2	21.34	456.2	104.4
456.4	15.74	456.4	19.88	456.4	26.1	456.4	136.3
456.6	18.41	456.6	23.78	456.6	31.57	456.6	172.2
456.8	21.82	456.8	28.43	456.8	38.38	456.8	216.2
457	25.55	457	33.65	457	45.98	457	266.9
457.2	29.5	457.2	40.28	457.2	54.71	457.2	325.2
457.4	34.58	457.4	47.29	457.4	64.49	457.4	389.9
457.6	39.8	457.6	55.75	457.6	75.66	457.6	465
457.8	45.42	457.8	65.35	457.8	87.4	457.8	548.7
458	51.94	458	75.38	458	101.5	458	642.1
458.2	59.13	458.2	86.27	458.2	115.5	458.2	745.5
458.4	67.06	458.4	98.74	458.4	132	458.4	854.9
458.6	75.36	458.6	112.3	458.6	149.4	458.6	973.9
458.8	84.08	458.8	126.9	458.8	168.2	458.8	1099
459	93.75	459	141.8	459	187.3	459	1230
459.2	103.6	459.2	158.3	459.2	208.2	459.2	1367
459.4	113.3	459.4	176.2	459.4	229.5	459.4	1511
459.6	124.2	459.6	194.7	459.6	252.8	459.6	1660
459.8	134.3	459.8	214.6	459.8	276	459.8	1810
460	145.3	460	234.9	460	299.2	460	1968
460.2	156.4	460.2	255.8	460.2	321.6	460.2	2121
460.4	167.5	460.4	276.4	460.4	345.5	460.4	2281
460.6	178	460.6	296.8	460.6	369	460.6	2436
460.8	189.2	460.8	318.6	460.8	392.9	460.8	2589
461	199.7	461	340.6	461	415.8	461	2740
461.2	209.8	461.2	362.9	461.2	437.2	461.2	2885
461.4	219.4	461.4	383.9	461.4	458.5	461.4	3024
461.6	229.6	461.6	404.8	461.6	478.2	461.6	3153
461.8	237.9	461.8	423.5	461.8	497.4	461.8	3278
462	246.3	462	441.7	462	515.7	462	3390
462.2	254.2	462.2	459	462.2	532.8	462.2	3491
462.4	261.5	462.4	474	462.4	546.8	462.4	3580
462.6	267.5	462.6	488.8	462.6	559.7	462.6	3657
462.8	272.6	462.8	501.4	462.8	571	462.8	3721
463	277.1	463	513	463	579.2	463	3778
463.2	281.8	463.2	522.5	463.2	586	463.2	3823
463.4	285.3	463.4	529.9	463.4	590.8	463.4	3856
463.6	288	463.6	536.2	463.6	595.5	463.6	3877
463.8	290.2	463.8	540.9	463.8	597.1	463.8	3889
464	291.6	464	544.3	464	598.3	464	3891
464.2	292.1	464.2	546.2	464.2	598.5	464.2	3884
464.4	291.9	464.4	546.6	464.4	596.9	464.4	3868
464.6	291	464.6	546.5	464.6	594.4	464.6	3846
464.8	289.7	464.8	543.8	464.8	590.7	464.8	3815
465	288.1	465	540.6	465	586.5	465	3781
465.2	286.4	465.2	536.1	465.2	581.6	465.2	3740
465.4	284.1	465.4	530.6	465.4	576.2	465.4	3694
465.6	281.2	465.6	524.2	465.6	569.8	465.6	3644
465.8	278.3	465.8	517.6	465.8	562.7	465.8	3590
466	275	466	510.2	466	555	466	3534
466.2	271.6	466.2	503	466.2	547	466.2	3476
466.4	267.9	466.4	495.2	466.4	538.8	466.4	3417
466.6	264.2	466.6	487.5	466.6	530.5	466.6	3358
466.8	260.5	466.8	479.7	466.8	522.3	466.8	3298
467	257.1	467	472.1	467	513.9	467	3238
467.2	253.7	467.2	464.5	467.2	505.6	467.2	3179
467.4	250.2	467.4	456.8	467.4	497.3	467.4	3120
467.6	246.9	467.6	449.7	467.6	489.3	467.6	3063
467.8	243.4	467.8	442.3	467.8	481.2	467.8	3006
468	240.1	468	435.2	468	473.3	468	2950
468.2	236.8	468.2	427.9	468.2	465.6	468.2	2896
468.4	233.6	468.4	421.1	468.4	458	468.4	2842
468.6	230.6	468.6	414.4	468.6	450.6	468.6	2789
468.8	227.7	468.8	407.9	468.8	443.5	468.8	2738
469	224.5	469	401.4	469	436.6	469	2687
469.2	221.5	469.2	395	469.2	429.6	469.2	2637
469.4	218.8	469.4	389	469.4	422.7	469.4	2588
469.6	215.8	469.6	382.9	469.6	416.2	469.6	2540
469.8	213.2	469.8	377.2	469.8	409.6	469.8	2494
470	210.9	470	371.9	470	403.1	470	2448
470.2	208.4	470.2	366.5	470.2	396.9	470.2	2403
470.4	206	470.4	361.2	470.4	390.7	470.4	2358
470.6	203.6	470.6	356.1	470.6	384.9	470.6	2315
470.8	201.3	470.8	351	470.8	379.1	470.8	2272
471	198.9	471	346	471	373.4	471	2231
471.2	196.8	471.2	341.3	471.2	367.6	471.2	2190
471.4	194.9	471.4	336.6	471.4	362.3	471.4	2150
471.6	193	471.6	332	471.6	357.1	471.6	2110
471.8	190.9	471.8	327.4	471.8	351.9	471.8	2072
472	188.9	472	322.8	472	346.7	472	2034
472.2	186.9	472.2	318.5	472.2	341.6	472.2	1997
472.4	185.3	472.4	314.4	472.4	336.8	472.4	1960
472.6	183.8	472.6	310.3	472.6	331.9	472.6	1924
472.8	181.9	472.8	306.5	472.8	327	472.8	1889
473	180.6	473	302.8	473	322.3	473	1855
473.2	179.3	473.2	299.3	473.2	317.6	473.2	1821
473.4	177.7	473.4	295.6	473.4	312.9	473.4	1788
473.6	176.5	473.6	292.2	473.6	308.4	473.6	1755
473.8	175.1	473.8	288.5	473.8	303.9	473.8	1724
474	173.7	474	285	474	299.6	474	1693
474.2	172.4	474.2	281.9	474.2	295.3	474.2	1663
474.4	171	474.4	278.8	474.4	291.2	474.4	1633
474.6	169.7	474.6	275.5	474.6	287.2	474.6	1603
474.8	168.5	474.8	272.4	474.8	283.7	474.8	1575
475	167.3	475	269.6	475	279.9	475	1547
475.2	166	475.2	266.5	475.2	276	475.2	1519
475.4	165.4	475.4	263.8	475.4	272.4	475.4	1492
475.6	164.7	475.6	261	475.6	268.9	475.6	1466
475.8	163.7	475.8	258.5	475.8	265.4	475.8	1440
476	162.9	476	256.2	476	261.9	476	1414
476.2	162	476.2	253.6	476.2	258.6	476.2	1389
476.4	161.1	476.4	251.4	476.4	255.2	476.4	1365
476.6	160.6	476.6	249.4	476.6	252.2	476.6	1341
476.8	160.2	476.8	247.4	476.8	249	476.8	1317
477	159.6	477	245.4	477	245.8	477	1294
477.2	158.9	477.2	243.5	477.2	242.9	477.2	1271
477.4	158.2	477.4	241.6	477.4	240.3	477.4	1249
477.6	157.5	477.6	239.9	477.6	237.8	477.6	1227
477.8	156.8	477.8	238.1	477.8	235.1	477.8	1206
478	156.5	478	236.5	478	232.2	478	1185
478.2	156.6	478.2	235.1	478.2	229.7	478.2	1164
478.4	156.5	478.4	233.6	478.4	227.1	478.4	1144
478.6	156.5	478.6	232	478.6	224.5	478.6	1125
478.8	156.4	478.8	230.9	478.8	222.4	478.8	1105
479	156.4	479	229.7	479	220	479	1086
479.2	156.6	479.2	228.5	479.2	217.6	479.2	1068
479.4	156.7	479.4	227.4	479.4	215.4	479.4	1050
479.6	157.3	479.6	226.7	479.6	213.3	479.6	1032
479.8	157.5	479.8	226.1	479.8	211.2	479.8	1014
480	157.5	480	225.2	480	209.4	480	997.2
480.2	157.5	480.2	224.1	480.2	207.4	480.2	980.6
480.4	157.8	480.4	223.2	480.4	205.8	480.4	964.5
480.6	158.1	480.6	222.5	480.6	204	480.6	948.3
480.8	158.5	480.8	221.9	480.8	202.3	480.8	932.5
481	158.9	481	222.1	481	200.5	481	917.3
481.2	159.6	481.2	221.9	481.2	198.9	481.2	902.2
481.4	160.4	481.4	222.2	481.4	197.3	481.4	887.3
481.6	161	481.6	222.2	481.6	195.7	481.6	872.7
481.8	162.1	481.8	222.5	481.8	194	481.8	858.4
482	163	482	222.8	482	192.7	482	844.8
482.2	164.1	482.2	222.9	482.2	191.4	482.2	831
482.4	164.8	482.4	223.1	482.4	190.2	482.4	817.9
482.6	165.7	482.6	223.3	482.6	189.2	482.6	805
482.8	166.9	482.8	223.6	482.8	188.3	482.8	792.5
483	168.2	483	223.9	483	187	483	780.1
483.2	169.5	483.2	224.5	483.2	186	483.2	768.3
483.4	170.7	483.4	225.2	483.4	185	483.4	756.3
483.6	172	483.6	225.6	483.6	184.2	483.6	744.8
483.8	173.4	483.8	226.4	483.8	183.4	483.8	733.4
484	175.1	484	227.1	484	182.9	484	722.6
484.2	176.8	484.2	228.6	484.2	182	484.2	711.5
484.4	178.5	484.4	229.6	484.4	181.3	484.4	701.1
484.6	180.2	484.6	230.9	484.6	181	484.6	690.8
484.8	182.5	484.8	232.2	484.8	180.5	484.8	680.7
485	184.6	485	233.6	485	180	485	670.9
485.2	186.3	485.2	235.1	485.2	179.4	485.2	661
485.4	188.7	485.4	236.5	485.4	179.2	485.4	651.5
485.6	190.8	485.6	237.8	485.6	178.8	485.6	642.4
485.8	193.2	485.8	239.6	485.8	178.5	485.8	633.3
486	196.2	486	241.9	486	178.1	486	624.6
486.2	198.4	486.2	244.1	486.2	177.9	486.2	616
486.4	200.7	486.4	246.5	486.4	178.2	486.4	608
486.6	203.7	486.6	248.5	486.6	178.5	486.6	599.8
486.8	206.3	486.8	251.2	486.8	178.4	486.8	592.3
487	209.5	487	253.5	487	178.6	487	584.3
487.2	213	487.2	256.3	487.2	178.5	487.2	576.8
487.4	216.7	487.4	259.2	487.4	179.1	487.4	569.5
487.6	220.6	487.6	262	487.6	179.8	487.6	562.4
487.8	224.6	487.8	264.9	487.8	180.4	487.8	555.2
488	228.6	488	268.5	488	181	488	548.4
488.2	233	488.2	271.8	488.2	181.5	488.2	542.1
488.4	237.2	488.4	275.5	488.4	182.4	488.4	536
488.6	242	488.6	278.7	488.6	182.7	488.6	529.7
488.8	246.3	488.8	282.9	488.8	183.5	488.8	523.9
489	251.1	489	286.9	489	184.3	489	518
489.2	256.3	489.2	291	489.2	185.4	489.2	512.4
489.4	262.3	489.4	295.2	489.4	186.7	489.4	506.8
489.6	267.4	489.6	299.3	489.6	187.9	489.6	501.6
489.8	273.1	489.8	303.6	489.8	188.8	489.8	496.7
490	279.1	490	308.5	490	190.2	490	492
490.2	284.5	490.2	313.6	490.2	191.4	490.2	487.3
490.4	290.2	490.4	318.8	490.4	192.7	490.4	482.7
490.6	297.1	490.6	323.6	490.6	194.4	490.6	478.2
490.8	303.5	490.8	329.5	490.8	196.1	490.8	474.1
491	310.9	491	334.7	491	198	491	470.1
491.2	316.9	491.2	340.2	491.2	199.7	491.2	466.3
491.4	323.4	491.4	345.9	491.4	201.4	491.4	462.5
491.6	330.1	491.6	351.8	491.6	203.1	491.6	458.9
491.8	337.6	491.8	357.6	491.8	205.2	491.8	456
492	344.6	492	363.7	492	207.2	492	452.4
492.2	351.3	492.2	369.9	492.2	209.1	492.2	449.3
492.4	359.3	492.4	376.3	492.4	211.3	492.4	446.4
492.6	366.8	492.6	382.7	492.6	213.3	492.6	443.4
492.8	373.9	492.8	389.1	492.8	215.1	492.8	440.3
493	382.2	493	395.2	493	217.8	493	437.7
493.2	390.7	493.2	402.9	493.2	220.2	493.2	435.7
493.4	399.8	493.4	410.1	493.4	222.9	493.4	432.9
493.6	408.7	493.6	418.7	493.6	225.6	493.6	430.4
493.8	417.5	493.8	425.8	493.8	228.3	493.8	428.8
494	427	494	433.6	494	231.2	494	426.7
494.2	437.3	494.2	441.6	494.2	233.8	494.2	424.7
494.4	447.5	494.4	450.7	494.4	236.5	494.4	423
494.6	457.2	494.6	458.5	494.6	239.5	494.6	421.8
494.8	467.7	494.8	466.8	494.8	242.4	494.8	420.4
495	479.1	495	474.8	495	246.5	495	419.4
495.2	490.7	495.2	483.3	495.2	249.9	495.2	418.6
495.4	500.8	495.4	492.1	495.4	253.4	495.4	418.3
495.6	512.1	495.6	500.9	495.6	257.3	495.6	417.5
495.8	524.1	495.8	510.1	495.8	261.5	495.8	417.6
496	536	496	520	496	264.7	496	417.4
496.2	548.2	496.2	529	496.2	268.3	496.2	416.8
496.4	561.4	496.4	539.3	496.4	271.6	496.4	416.2
496.6	573.3	496.6	549.3	496.6	275.6	496.6	416.2
496.8	586.1	496.8	559.3	496.8	280.1	496.8	416.4
497	598.1	497	569.9	497	284.5	497	416
497.2	612.1	497.2	579.9	497.2	288.8	497.2	416.5
497.4	625.6	497.4	590.8	497.4	293.2	497.4	416.5
497.6	639	497.6	601.4	497.6	297.3	497.6	416.7
497.8	652.1	497.8	612.1	497.8	301.3	497.8	417.6
498	666	498	623.8	498	305.5	498	417.8
498.2	680.2	498.2	635	498.2	310	498.2	417.9
498.4	694.4	498.4	647.3	498.4	314.6	498.4	418.8
498.6	709.1	498.6	658.5	498.6	319.3	498.6	419.2
498.8	723.1	498.8	670.1	498.8	324.1	498.8	420.5
499	737.7	499	681.8	499	328.5	499	421.1
499.2	752.6	499.2	693.1	499.2	333.2	499.2	422.3
499.4	767.6	499.4	705.2	499.4	338.3	499.4	423.2
499.6	782.4	499.6	718.4	499.6	343.4	499.6	424.7
499.8	797.9	499.8	730	499.8	348.6	499.8	425.9
500	813.3	500	741.9	500	353.5	500	428.2
500.2	828.3	500.2	756.1	500.2	358.1	500.2	429.8
500.4	843.8	500.4	769.2	500.4	363.4	500.4	431.2
500.6	858.3	500.6	782.6	500.6	368.6	500.6	433.2
500.8	873.8	500.8	796.2	500.8	373.9	500.8	435.1
501	890.7	501	809.5	501	379.7	501	436.6
501.2	905	501.2	823	501.2	385.4	501.2	438.8
501.4	920.8	501.4	836.8	501.4	389.9	501.4	441.3
501.6	936.2	501.6	849.8	501.6	395	501.6	443.7
501.8	952.9	501.8	863.1	501.8	400.5	501.8	445.5
502	969.9	502	877	502	405.6	502	447.3
502.2	985.8	502.2	890.2	502.2	410.7	502.2	449.6
502.4	1003	502.4	903.2	502.4	416	502.4	451.9
502.6	1020	502.6	917.2	502.6	421.9	502.6	453.9
502.8	1037	502.8	931.4	502.8	427.2	502.8	456.5
503	1055	503	944.8	503	432.5	503	458.7
503.2	1072	503.2	957.9	503.2	438.2	503.2	462
503.4	1090	503.4	971.8	503.4	444.3	503.4	464.5
503.6	1108	503.6	985.5	503.6	449.3	503.6	467
503.8	1126	503.8	999.8	503.8	454.4	503.8	469.9
504	1145	504	1013	504	459.5	504	472.1
504.2	1163	504.2	1027	504.2	464.9	504.2	474.6
504.4	1182	504.4	1040	504.4	471	504.4	477.1
504.6	1200	504.6	1053	504.6	477.5	504.6	479.7
504.8	1218	504.8	1067	504.8	482.8	504.8	482.5
505	1236	505	1082	505	488	505	484.8
505.2	1254	505.2	1098	505.2	493.2	505.2	486.9
505.4	1272	505.4	1112	505.4	498.9	505.4	489.5
505.6	1290	505.6	1127	505.6	505.2	505.6	492.9
505.8	1308	505.8	1141	505.8	509.9	505.8	496.2
506	1326	506	1155	506	515.4	506	499.5
506.2	1344	506.2	1169	506.2	520.6	506.2	501.8
506.4	1360	506.4	1184	506.4	525.9	506.4	504.5
506.6	1377	506.6	1197	506.6	531.4	506.6	507.5
506.8	1394	506.8	1211	506.8	536.5	506.8	510.6
507	1411	507	1225	507	541.7	507	514.5
507.2	1428	507.2	1240	507.2	546.8	507.2	517.5
507.4	1444	507.4	1254	507.4	552.7	507.4	519.9
507.6	1463	507.6	1268	507.6	558.6	507.6	522.6
507.8	1480	507.8	1282	507.8	563.3	507.8	525.4
508	1498	508	1294	508	569.2	508	529.2
508.2	1516	508.2	1308	508.2	574.6	508.2	531.9
508.4	1531	508.4	1321	508.4	579.8	508.4	535.1
508.6	1547	508.6	1335	508.6	585.7	508.6	538.1
508.8	1565	508.8	1349	508.8	591.8	508.8	540.9
509	1581	509	1363	509	597.3	509	544.7
509.2	1599	509.2	1376	509.2	603.2	509.2	548
509.4	1615	509.4	1389	509.4	608.9	509.4	551
509.6	1632	509.6	1403	509.6	614.6	509.6	554.4
509.8	1648	509.8	1416	509.8	619.5	509.8	558.9
510	1665	510	1430	510	624.7	510	562.4
510.2	1680	510.2	1443	510.2	630.2	510.2	566.5
510.4	1696	510.4	1456	510.4	635.8	510.4	569.7
510.6	1713	510.6	1469	510.6	640.7	510.6	573
510.8	1731	510.8	1481	510.8	646.1	510.8	575.3
511	1747	511	1493	511	650.8	511	577.8
511.2	1762	511.2	1506	511.2	655.1	511.2	582.4
511.4	1778	511.4	1518	511.4	660.2	511.4	585.3
511.6	1795	511.6	1531	511.6	665.1	511.6	588.4
511.8	1811	511.8	1542	511.8	669.9	511.8	591.7
512	1826	512	1554	512	675.3	512	595.8
512.2	1842	512.2	1566	512.2	680.3	512.2	599.1
512.4	1856	512.4	1578	512.4	685.5	512.4	602.2
512.6	1872	512.6	1590	512.6	689.8	512.6	605.4
512.8	1888	512.8	1601	512.8	695	512.8	609.2
513	1903	513	1612	513	699	513	612
513.2	1916	513.2	1623	513.2	703.9	513.2	615.6
513.4	1929	513.4	1633	513.4	709.2	513.4	618.5
513.6	1944	513.6	1645	513.6	714.9	513.6	621.9
513.8	1957	513.8	1656	513.8	720	513.8	625.2
514	1970	514	1667	514	724.1	514	628.8
514.2	1983	514.2	1677	514.2	728.3	514.2	631.6
514.4	1998	514.4	1687	514.4	733.5	514.4	634.6
514.6	2010	514.6	1697	514.6	737.2	514.6	637
514.8	2021	514.8	1707	514.8	741.5	514.8	640.3
515	2034	515	1718	515	746.6	515	643.9
515.2	2046	515.2	1727	515.2	750.3	515.2	647.3
515.4	2058	515.4	1737	515.4	753.9	515.4	650.6
515.6	2071	515.6	1748	515.6	758.5	515.6	653.9
515.8	2084	515.8	1757	515.8	762.5	515.8	656.6
516	2096	516	1767	516	767	516	659.7
516.2	2108	516.2	1777	516.2	771.1	516.2	663.2
516.4	2119	516.4	1787	516.4	775.3	516.4	666.6
516.6	2130	516.6	1796	516.6	779.6	516.6	670.2
516.8	2141	516.8	1804	516.8	783	516.8	673.3
517	2152	517	1813	517	787.1	517	676.3
517.2	2163	517.2	1822	517.2	790.5	517.2	679.6
517.4	2173	517.4	1829	517.4	795.1	517.4	681.8
517.6	2185	517.6	1836	517.6	799.2	517.6	684.8
517.8	2196	517.8	1845	517.8	803	517.8	687.7
518	2207	518	1854	518	806.8	518	690.9
518.2	2218	518.2	1862	518.2	811	518.2	692.9
518.4	2228	518.4	1870	518.4	814.2	518.4	696.4
518.6	2237	518.6	1878	518.6	818.6	518.6	699.3
518.8	2248	518.8	1884	518.8	822.8	518.8	702.8
519	2258	519	1890	519	827	519	705.7
519.2	2267	519.2	1898	519.2	830.9	519.2	708.5
519.4	2277	519.4	1903	519.4	835	519.4	713.1
519.6	2286	519.6	1911	519.6	837.9	519.6	714.6
519.8	2296	519.8	1917	519.8	841.6	519.8	718.2
520	2306	520	1924	520	846.1	520	720.8
520.2	2315	520.2	1931	520.2	849.3	520.2	723.7
520.4	2324	520.4	1937	520.4	852.9	520.4	725.9
520.6	2333	520.6	1942	520.6	856.1	520.6	728.8
520.8	2339	520.8	1948	520.8	860.1	520.8	732.2
521	2347	521	1954	521	863.5	521	734.5
521.2	2355	521.2	1960	521.2	866.5	521.2	737.6
521.4	2361	521.4	1965	521.4	869.4	521.4	739.7
521.6	2369	521.6	1970	521.6	873.2	521.6	741.8
521.8	2377	521.8	1976	521.8	876.2	521.8	744.5
522	2383	522	1981	522	879.2	522	746.7
522.2	2390	522.2	1986	522.2	881.7	522.2	749
522.4	2398	522.4	1990	522.4	885.1	522.4	751.9
522.6	2406	522.6	1995	522.6	888.2	522.6	754
522.8	2412	522.8	1998	522.8	892.1	522.8	757.4
523	2418	523	2003	523	895	523	760.1
523.2	2424	523.2	2008	523.2	897.2	523.2	763.2
523.4	2431	523.4	2012	523.4	899.9	523.4	765.5
523.6	2438	523.6	2017	523.6	902	523.6	768.2
523.8	2443	523.8	2022	523.8	905.4	523.8	770.7
524	2450	524	2026	524	907.4	524	773.7
524.2	2455	524.2	2029	524.2	910.9	524.2	776.7
524.4	2461	524.4	2032	524.4	913.8	524.4	779.7
524.6	2465	524.6	2036	524.6	916.3	524.6	781.5
524.8	2469	524.8	2040	524.8	918.8	524.8	783.8
525	2472	525	2043	525	922	525	786.1
525.2	2478	525.2	2047	525.2	923.3	525.2	789.1
525.4	2482	525.4	2051	525.4	924.9	525.4	791.2
525.6	2487	525.6	2054	525.6	927.3	525.6	793.4
525.8	2492	525.8	2058	525.8	930.2	525.8	795.1
526	2496	526	2060	526	932.8	526	797.9
526.2	2500	526.2	2062	526.2	934.9	526.2	800.7
526.4	2504	526.4	2066	526.4	936.6	526.4	802.8
526.6	2509	526.6	2070	526.6	938.5	526.6	805
526.8	2515	526.8	2072	526.8	939.7	526.8	806.6
527	2518	527	2075	527	941.7	527	809.1
527.2	2522	527.2	2078	527.2	943.8	527.2	811.6
527.4	2526	527.4	2080	527.4	946.4	527.4	813.7
527.6	2531	527.6	2082	527.6	948.7	527.6	815.2
527.8	2535	527.8	2084	527.8	950.9	527.8	817.4
528	2538	528	2087	528	953	528	819.5
528.2	2542	528.2	2087	528.2	955.1	528.2	820.5
528.4	2546	528.4	2089	528.4	956.3	528.4	823.5
528.6	2550	528.6	2090	528.6	958.8	528.6	825.5
528.8	2553	528.8	2093	528.8	960.7	528.8	828
529	2555	529	2095	529	962	529	830.2
529.2	2558	529.2	2096	529.2	964.1	529.2	831.9
529.4	2559	529.4	2098	529.4	966.1	529.4	833.8
529.6	2562	529.6	2099	529.6	969	529.6	835.9
529.8	2565	529.8	2100	529.8	970.6	529.8	838.1
530	2569	530	2101	530	972	530	841
530.2	2571	530.2	2102	530.2	973.6	530.2	842.5
530.4	2573	530.4	2103	530.4	974.4	530.4	843.7
530.6	2575	530.6	2104	530.6	976	530.6	844.5
530.8	2578	530.8	2106	530.8	977.4	530.8	846.5
531	2580	531	2106	531	978.8	531	848.2
531.2	2582	531.2	2107	531.2	979.6	531.2	850.1
531.4	2584	531.4	2108	531.4	980.9	531.4	851.6
531.6	2586	531.6	2109	531.6	982.6	531.6	853.4
531.8	2587	531.8	2109	531.8	984.2	531.8	855.3
532	2587	532	2110	532	986	532	856.6
532.2	2590	532.2	2109	532.2	985.7	532.2	857.9
532.4	2592	532.4	2109	532.4	987.1	532.4	859.8
532.6	2593	532.6	2109	532.6	988.3	532.6	861
532.8	2594	532.8	2110	532.8	989.1	532.8	863.5
533	2595	533	2111	533	989.6	533	865.4
533.2	2597	533.2	2110	533.2	989.4	533.2	866.2
533.4	2598	533.4	2109	533.4	990.3	533.4	867.7
533.6	2597	533.6	2108	533.6	990.9	533.6	869.1
533.8	2598	533.8	2107	533.8	991.1	533.8	871.3
534	2598	534	2106	534	991.7	534	872.5
534.2	2599	534.2	2105	534.2	992.5	534.2	873.6
534.4	2599	534.4	2105	534.4	993.5	534.4	874.9
534.6	2598	534.6	2104	534.6	993.9	534.6	875.8
534.8	2598	534.8	2103	534.8	995	534.8	877.5
535	2599	535	2103	535	995.2	535	878.7
535.2	2600	535.2	2101	535.2	995.7	535.2	880.3
535.4	2599	535.4	2100	535.4	995.7	535.4	881.2
535.6	2598	535.6	2100	535.6	995.5	535.6	882
535.8	2597	535.8	2098	535.8	996.2	535.8	882.3
536	2596	536	2097	536	996.7	536	882.7
536.2	2595	536.2	2097	536.2	997.4	536.2	882.8
536.4	2594	536.4	2097	536.4	997.4	536.4	882.2
536.6	2593	536.6	2095	536.6	996.5	536.6	882.9
536.8	2592	536.8	2093	536.8	996.5	536.8	884.3
537	2590	537	2091	537	996.8	537	884.6
537.2	2590	537.2	2089	537.2	996.6	537.2	884.7
537.4	2588	537.4	2086	537.4	995.6	537.4	884.6
537.6	2586	537.6	2085	537.6	995.3	537.6	885.7
537.8	2583	537.8	2084	537.8	994.7	537.8	886.2
538	2581	538	2082	538	994.5	538	885.4
538.2	2580	538.2	2079	538.2	993.8	538.2	885
538.4	2579	538.4	2078	538.4	994.4	538.4	885.5
538.6	2577	538.6	2075	538.6	992.5	538.6	886.8
538.8	2574	538.8	2073	538.8	991.8	538.8	887
539	2572	539	2071	539	991.4	539	887.5
539.2	2571	539.2	2069	539.2	990.1	539.2	887.5
539.4	2568	539.4	2067	539.4	988.9	539.4	889
539.6	2566	539.6	2064	539.6	988.9	539.6	888.4
539.8	2565	539.8	2061	539.8	989.2	539.8	888.6
540	2562	540	2058	540	989.3	540	888.5
540.2	2559	540.2	2055	540.2	988.5	540.2	888.8
540.4	2558	540.4	2053	540.4	987.3	540.4	888.5
540.6	2555	540.6	2049	540.6	986.3	540.6	887.5
540.8	2552	540.8	2046	540.8	985.4	540.8	888.2
541	2548	541	2043	541	984.1	541	887
541.2	2546	541.2	2040	541.2	983	541.2	886.6
541.4	2543	541.4	2038	541.4	981.7	541.4	886.1
541.6	2541	541.6	2033	541.6	980.4	541.6	885.3
541.8	2538	541.8	2030	541.8	979.6	541.8	885.1
542	2534	542	2028	542	978.7	542	884.3
542.2	2532	542.2	2024	542.2	977.9	542.2	883.5
542.4	2528	542.4	2022	542.4	976	542.4	882.3
542.6	2524	542.6	2019	542.6	974.8	542.6	882.4
542.8	2520	542.8	2016	542.8	973.6	542.8	882.2
543	2515	543	2012	543	971.7	543	881
543.2	2512	543.2	2008	543.2	970.9	543.2	879.7
543.4	2508	543.4	2006	543.4	968.8	543.4	877.9
543.6	2504	543.6	2002	543.6	967.3	543.6	876.5
543.8	2499	543.8	1999	543.8	965.9	543.8	875.7
544	2495	544	1996	544	964.5	544	874.3
544.2	2492	544.2	1992	544.2	963.3	544.2	872.6
544.4	2490	544.4	1988	544.4	962.1	544.4	871.9
544.6	2487	544.6	1985	544.6	960.4	544.6	870.9
544.8	2482	544.8	1981	544.8	958.8	544.8	870.1
545	2478	545	1975	545	957.8	545	868
545.2	2474	545.2	1971	545.2	955.8	545.2	866.2
545.4	2471	545.4	1966	545.4	954	545.4	865.6
545.6	2467	545.6	1962	545.6	951.8	545.6	863.9
545.8	2463	545.8	1957	545.8	949.8	545.8	863.7
546	2459	546	1953	546	948	546	862
546.2	2453	546.2	1948	546.2	945.4	546.2	860.2
546.4	2447	546.4	1943	546.4	943.2	546.4	858.3
546.6	2441	546.6	1940	546.6	941.5	546.6	857.1
546.8	2438	546.8	1936	546.8	939.8	546.8	856.1
547	2435	547	1932	547	938.1	547	854.8
547.2	2430	547.2	1927	547.2	936.4	547.2	852.3
547.4	2425	547.4	1923	547.4	935.2	547.4	851.4
547.6	2418	547.6	1918	547.6	932.9	547.6	849.4
547.8	2412	547.8	1913	547.8	929.8	547.8	847.7
548	2407	548	1908	548	928	548	845.9
548.2	2402	548.2	1904	548.2	925.9	548.2	844
548.4	2396	548.4	1899	548.4	923.7	548.4	842.3
548.6	2390	548.6	1894	548.6	920.5	548.6	839.9
548.8	2384	548.8	1888	548.8	918.5	548.8	838
549	2379	549	1884	549	915.6	549	835.6
549.2	2373	549.2	1878	549.2	913	549.2	832.8
549.4	2367	549.4	1873	549.4	910.3	549.4	831.1
549.6	2361	549.6	1868	549.6	908.7	549.6	829.5
549.8	2355	549.8	1862	549.8	905.2	549.8	827.1
550	2349	550	1858	550	902.5	550	825.2
550.2	2342	550.2	1852	550.2	899.1	550.2	822.7
550.4	2336	550.4	1847	550.4	896.9	550.4	820.9
550.6	2330	550.6	1841	550.6	893.9	550.6	818.8
550.8	2324	550.8	1834	550.8	890.7	550.8	816.6
551	2317	551	1829	551	887.5	551	814
551.2	2309	551.2	1823	551.2	884.9	551.2	811.6
551.4	2302	551.4	1819	551.4	882.2	551.4	809.2
551.6	2296	551.6	1813	551.6	879.4	551.6	806.8
551.8	2289	551.8	1808	551.8	877.3	551.8	804.1
552	2282	552	1802	552	874.2	552	801.6
552.2	2275	552.2	1797	552.2	871.7	552.2	799.3
552.4	2267	552.4	1790	552.4	868.5	552.4	796.4
552.6	2260	552.6	1784	552.6	865.8	552.6	794.2
552.8	2253	552.8	1779	552.8	863.3	552.8	790.9
553	2246	553	1773	553	859.9	553	787.8
553.2	2239	553.2	1766	553.2	857.6	553.2	784.9
553.4	2232	553.4	1760	553.4	855.4	553.4	782.3
553.6	2225	553.6	1753	553.6	852.5	553.6	779.5
553.8	2217	553.8	1748	553.8	849.1	553.8	776.4
554	2210	554	1742	554	845.8	554	774.1
554.2	2202	554.2	1735	554.2	842.6	554.2	771.3
554.4	2194	554.4	1729	554.4	840.1	554.4	768.6
554.6	2187	554.6	1722	554.6	837.7	554.6	766.2
554.8	2180	554.8	1715	554.8	834.9	554.8	763.7
555	2170	555	1709	555	831.9	555	761.2
555.2	2163	555.2	1703	555.2	829	555.2	759.1
555.4	2154	555.4	1696	555.4	826.1	555.4	756.4
555.6	2145	555.6	1689	555.6	822.7	555.6	754
555.8	2138	555.8	1682	555.8	820	555.8	751.1
556	2129	556	1675	556	816.8	556	748.9
556.2	2120	556.2	1669	556.2	813.9	556.2	746.6
556.4	2112	556.4	1662	556.4	810.9	556.4	744.5
556.6	2104	556.6	1655	556.6	807.3	556.6	741.1
556.8	2095	556.8	1649	556.8	804.2	556.8	738.1
557	2086	557	1642	557	801.1	557	735.1
557.2	2079	557.2	1635	557.2	797.9	557.2	732.9
557.4	2070	557.4	1628	557.4	794.9	557.4	730.5
557.6	2062	557.6	1621	557.6	791.4	557.6	727.8
557.8	2053	557.8	1615	557.8	788.2	557.8	724.8
558	2045	558	1609	558	785.1	558	722
558.2	2038	558.2	1602	558.2	781.6	558.2	719.5
558.4	2030	558.4	1595	558.4	778.3	558.4	716.6
558.6	2021	558.6	1589	558.6	775.3	558.6	714.1
558.8	2014	558.8	1581	558.8	771.9	558.8	711.8
559	2005	559	1573	559	768.5	559	709
559.2	1996	559.2	1566	559.2	765.2	559.2	706.1
559.4	1988	559.4	1560	559.4	761.8	559.4	703
559.6	1979	559.6	1552	559.6	758.6	559.6	699.5
559.8	1971	559.8	1545	559.8	755.2	559.8	697
560	1962	560	1537	560	751.6	560	694.6
560.2	1954	560.2	1530	560.2	748.3	560.2	692.3
560.4	1945	560.4	1522	560.4	744.5	560.4	689.7
560.6	1936	560.6	1515	560.6	740.9	560.6	686.3
560.8	1927	560.8	1507	560.8	737.6	560.8	684.4
561	1918	561	1500	561	734	561	681.3
561.2	1908	561.2	1492	561.2	730.5	561.2	678.4
561.4	1900	561.4	1484	561.4	726.5	561.4	675.1
561.6	1892	561.6	1476	561.6	722.8	561.6	671.6
561.8	1883	561.8	1468	561.8	719.7	561.8	668.1
562	1874	562	1461	562	716.5	562	665.1
562.2	1866	562.2	1452	562.2	713.5	562.2	661.3
562.4	1857	562.4	1445	562.4	710.4	562.4	658.4
562.6	1847	562.6	1437	562.6	707.2	562.6	654.9
562.8	1838	562.8	1431	562.8	703.5	562.8	652.1
563	1828	563	1422	563	699.8	563	648.8
563.2	1820	563.2	1415	563.2	696.5	563.2	645.6
563.4	1811	563.4	1406	563.4	692.8	563.4	641.9
563.6	1802	563.6	1398	563.6	689.4	563.6	639
563.8	1792	563.8	1390	563.8	685.5	563.8	636.3
564	1783	564	1383	564	682.7	564	633
564.2	1774	564.2	1375	564.2	678.9	564.2	629.5
564.4	1765	564.4	1368	564.4	676.4	564.4	626.6
564.6	1756	564.6	1360	564.6	673.5	564.6	623.1
564.8	1747	564.8	1351	564.8	670.4	564.8	620.4
565	1736	565	1343	565	667.1	565	616.5
565.2	1727	565.2	1336	565.2	663.5	565.2	612.9
565.4	1719	565.4	1329	565.4	660	565.4	609.7
565.6	1709	565.6	1322	565.6	656.9	565.6	606.7
565.8	1698	565.8	1315	565.8	653.6	565.8	603.7
566	1690	566	1306	566	650.8	566	599.9
566.2	1681	566.2	1299	566.2	648	566.2	597.2
566.4	1670	566.4	1291	566.4	644.7	566.4	593.4
566.6	1662	566.6	1283	566.6	640.9	566.6	590.5
566.8	1652	566.8	1276	566.8	637.2	566.8	587.2
567	1644	567	1269	567	632.9	567	584.1
567.2	1635	567.2	1260	567.2	629.7	567.2	580.6
567.4	1627	567.4	1252	567.4	626.2	567.4	577.7
567.6	1618	567.6	1244	567.6	622.7	567.6	574.4
567.8	1609	567.8	1236	567.8	619	567.8	571.3
568	1600	568	1228	568	615.8	568	567.9
568.2	1591	568.2	1220	568.2	612.2	568.2	564.9
568.4	1582	568.4	1213	568.4	607.9	568.4	562
568.6	1572	568.6	1206	568.6	604.5	568.6	559.4
568.8	1562	568.8	1198	568.8	600.6	568.8	556.3
569	1553	569	1191	569	596.9	569	553.3
569.2	1542	569.2	1182	569.2	593.5	569.2	550.2
569.4	1532	569.4	1174	569.4	589.9	569.4	547
569.6	1522	569.6	1167	569.6	585.7	569.6	544.1
569.8	1513	569.8	1159	569.8	582	569.8	540.9
570	1504	570	1151	570	578.6	570	537.3
570.2	1495	570.2	1144	570.2	575.4	570.2	534.7
570.4	1486	570.4	1136	570.4	571.6	570.4	531.8
570.6	1477	570.6	1128	570.6	568.2	570.6	528.7
570.8	1468	570.8	1121	570.8	564.7	570.8	525.4
571	1459	571	1113	571	561	571	522.7
571.2	1451	571.2	1106	571.2	557.5	571.2	519.1
571.4	1442	571.4	1098	571.4	554.4	571.4	516.3
571.6	1432	571.6	1090	571.6	550.7	571.6	512.8
571.8	1422	571.8	1083	571.8	547.4	571.8	510.1
572	1413	572	1076	572	544	572	506.9
572.2	1404	572.2	1068	572.2	540.7	572.2	504.3
572.4	1394	572.4	1060	572.4	537.3	572.4	501.6
572.6	1384	572.6	1053	572.6	533.9	572.6	498.7
572.8	1375	572.8	1045	572.8	530.5	572.8	495.6
573	1366	573	1038	573	527.2	573	492.5
573.2	1357	573.2	1030	573.2	524.1	573.2	489.6
573.4	1348	573.4	1024	573.4	521	573.4	486.5
573.6	1340	573.6	1017	573.6	517.5	573.6	483.7
573.8	1331	573.8	1010	573.8	514.2	573.8	480.6
574	1323	574	1003	574	510.8	574	477.4
574.2	1313	574.2	996.1	574.2	507.5	574.2	474.4
574.4	1304	574.4	989.4	574.4	504	574.4	471.2
574.6	1295	574.6	983.2	574.6	500.8	574.6	468.5
574.8	1287	574.8	976.4	574.8	497.5	574.8	465.2
575	1279	575	970	575	494.8	575	462.2
575.2	1270	575.2	963.5	575.2	491.7	575.2	459.3
575.4	1261	575.4	956.9	575.4	488.5	575.4	456.8
575.6	1253	575.6	950.5	575.6	485.1	575.6	453.7
575.8	1244	575.8	943.9	575.8	481.3	575.8	450.9
576	1235	576	937.7	576	477.8	576	448.3
576.2	1226	576.2	930.8	576.2	474.8	576.2	445.5
576.4	1217	576.4	924.7	576.4	471.1	576.4	442.8
576.6	1209	576.6	918	576.6	468	576.6	440.6
576.8	1200	576.8	911.3	576.8	464.7	576.8	437.4
577	1192	577	905.1	577	461.8	577	434.7
577.2	1183	577.2	898.5	577.2	458.8	577.2	431.8
577.4	1174	577.4	892.5	577.4	455.8	577.4	428.4
577.6	1165	577.6	886.2	577.6	452.7	577.6	425.3
577.8	1156	577.8	879.9	577.8	449.6	577.8	422.6
578	1148	578	874.5	578	446.5	578	420.3
578.2	1140	578.2	868.1	578.2	443.3	578.2	417.5
578.4	1131	578.4	862.3	578.4	440.3	578.4	414.5
578.6	1124	578.6	856.4	578.6	437.5	578.6	411.8
578.8	1115	578.8	849.8	578.8	434.3	578.8	408.8
579	1107	579	843.8	579	431.5	579	406.1
579.2	1099	579.2	837.8	579.2	428.7	579.2	403.8
579.4	1091	579.4	832.3	579.4	425.8	579.4	400.9
579.6	1084	579.6	826.8	579.6	422.7	579.6	397.7
579.8	1076	579.8	820.9	579.8	420	579.8	394.6
580	1069	580	815.6	580	416.9	580	391.9
580.2	1061	580.2	810.5	580.2	414.1	580.2	389.4
580.4	1053	580.4	805.4	580.4	411	580.4	386.7
580.6	1045	580.6	799.7	580.6	407.8	580.6	384.2
580.8	1038	580.8	793.4	580.8	405.2	580.8	381.6
581	1031	581	787.8	581	402.1	581	378.7
581.2	1023	581.2	781.9	581.2	399.7	581.2	376
581.4	1015	581.4	776	581.4	396.9	581.4	373.6
581.6	1007	581.6	770.5	581.6	394.5	581.6	370.9
581.8	1000	581.8	765	581.8	391.7	581.8	368.5
582	993.9	582	759.3	582	389.1	582	366.4
582.2	986.2	582.2	753.8	582.2	386.2	582.2	363.5
582.4	979.1	582.4	747.8	582.4	383.7	582.4	361.1
582.6	972.7	582.6	741.7	582.6	381	582.6	358.6
582.8	965.8	582.8	736	582.8	378.4	582.8	355.8
583	958.8	583	731	583	375.8	583	353.3
583.2	952	583.2	725.5	583.2	373.1	583.2	350.7
583.4	945.5	583.4	720.3	583.4	370.7	583.4	348.2
583.6	939.1	583.6	715.1	583.6	368.5	583.6	345.7
583.8	932.6	583.8	709.7	583.8	366.1	583.8	343.7
584	925.9	584	703.8	584	363.1	584	341.1
584.2	919.1	584.2	698.7	584.2	360.4	584.2	338.6
584.4	912.9	584.4	693.3	584.4	358	584.4	336.2
584.6	905.9	584.6	687.8	584.6	355.6	584.6	333.8
584.8	899.3	584.8	683.1	584.8	352.6	584.8	331.8
585	892.9	585	677.8	585	350.1	585	329.8
585.2	886.3	585.2	672.8	585.2	347.4	585.2	327.7
585.4	879.6	585.4	668	585.4	344.9	585.4	325.3
585.6	873.4	585.6	662.8	585.6	342.4	585.6	322.9
585.8	866.8	585.8	658.2	585.8	340	585.8	320.4
586	860.1	586	653.3	586	337.6	586	317.8
586.2	854.1	586.2	648.7	586.2	335.3	586.2	315.7
586.4	847.9	586.4	644	586.4	332.6	586.4	313.6
586.6	842.2	586.6	639.2	586.6	330.4	586.6	311.6
586.8	836.5	586.8	634.6	586.8	328.5	586.8	309.4
587	830.5	587	629.7	587	326.3	587	307.2
587.2	823.8	587.2	625	587.2	323.8	587.2	305.3
587.4	817.8	587.4	620.5	587.4	321.1	587.4	303.1
587.6	811.6	587.6	615.6	587.6	318.8	587.6	300.6
587.8	805.3	587.8	610.7	587.8	316.4	587.8	298.7
588	799.3	588	605.5	588	314	588	296.7
588.2	793.3	588.2	601	588.2	311.9	588.2	294.7
588.4	787.6	588.4	596.4	588.4	309.6	588.4	292.6
588.6	782.1	588.6	592.6	588.6	307.8	588.6	290.4
588.8	776.4	588.8	588.4	588.8	305.5	588.8	288.3
589	770.8	589	584.1	589	302.9	589	286.4
589.2	765.6	589.2	579.6	589.2	300.6	589.2	284.3
589.4	759.8	589.4	575.5	589.4	298.3	589.4	282.4
589.6	754.3	589.6	571.3	589.6	296	589.6	280.5
589.8	749	589.8	566.8	589.8	293.8	589.8	278.7
590	743.9	590	562.7	590	291.7	590	276.8
590.2	738.6	590.2	558.2	590.2	289.9	590.2	274.4
590.4	733.5	590.4	554.3	590.4	287.7	590.4	272.7
590.6	728	590.6	549.8	590.6	285.7	590.6	270.5
590.8	722.6	590.8	545.9	590.8	283.3	590.8	268.3
591	717.3	591	541.7	591	281.3	591	266.4
591.2	711.6	591.2	536.9	591.2	278.8	591.2	264.6
591.4	706.3	591.4	533.1	591.4	276.8	591.4	262.6
591.6	701.2	591.6	529	591.6	274.6	591.6	260.8
591.8	695.8	591.8	524.7	591.8	272.4	591.8	259.1
592	689.9	592	520.7	592	270.3	592	257.2
592.2	685	592.2	516.7	592.2	268.4	592.2	255.3
592.4	679.7	592.4	512.9	592.4	266.4	592.4	253.2
592.6	674.5	592.6	509	592.6	264.6	592.6	251.5
592.8	669.4	592.8	505.6	592.8	262.7	592.8	249.9
593	664.2	593	502	593	260.6	593	248.5
593.2	659.3	593.2	498	593.2	259.1	593.2	247
593.4	653.8	593.4	493.9	593.4	257.6	593.4	245.3
593.6	648.2	593.6	489.8	593.6	255.9	593.6	243.4
593.8	643.6	593.8	486	593.8	253.9	593.8	241.6
594	638.5	594	482.6	594	252.2	594	239.9
594.2	633.9	594.2	478.8	594.2	250.2	594.2	238.1
594.4	629.6	594.4	475.3	594.4	248.4	594.4	236.3
594.6	625.2	594.6	471.9	594.6	246.8	594.6	234.6
594.8	620.4	594.8	468.2	594.8	245.1	594.8	233
595	615.9	595	464.7	595	243.1	595	231.2
595.2	611.8	595.2	461.3	595.2	241	595.2	229.5
595.4	607	595.4	457.8	595.4	239.2	595.4	227.8
595.6	602.6	595.6	454.6	595.6	237.3	595.6	226.4
595.8	598	595.8	451.1	595.8	235.5	595.8	224.7
596	593.2	596	447.9	596	233.7	596	222.9
596.2	588.7	596.2	443.9	596.2	232.2	596.2	221.3
596.4	584.3	596.4	440.2	596.4	230.6	596.4	219.6
596.6	579.9	596.6	436.9	596.6	228.5	596.6	218.2
596.8	575.8	596.8	433.5	596.8	226.5	596.8	216.4
597	571.6	597	430	597	224.8	597	214.9
597.2	567.3	597.2	426.7	597.2	223.4	597.2	213
597.4	562.7	597.4	423.3	597.4	221.7	597.4	211.6
597.6	558.5	597.6	419.8	597.6	220.1	597.6	209.8
597.8	554.4	597.8	416.8	597.8	218.8	597.8	208.2
598	549.6	598	413.3	598	216.9	598	206.7
598.2	545.5	598.2	410.6	598.2	215.1	598.2	205.3
598.4	541.2	598.4	407.2	598.4	213.4	598.4	203.8
598.6	536.9	598.6	403.9	598.6	211.8	598.6	202.5
598.8	533.3	598.8	401.3	598.8	210.1	598.8	200.7
599	528.9	599	398	599	208.4	599	199.2
599.2	525	599.2	395.1	599.2	207	599.2	197.6
599.4	521	599.4	392.2	599.4	205.5	599.4	196
599.6	516.6	599.6	389.4	599.6	204	599.6	194.8
599.8	512.9	599.8	385.8	599.8	202.2	599.8	193.4
600	509.4	600	382.5	600	200.9	600	191.9
600.2	505.2	600.2	379.6	600.2	199.2	600.2	190.2
600.4	501	600.4	376.6	600.4	197.8	600.4	189.1
600.6	497.3	600.6	373.8	600.6	196.1	600.6	188
600.8	493.4	600.8	370.7	600.8	194.6	600.8	186.8
601	489.7	601	367.6	601	193.2	601	185.3
601.2	485.8	601.2	364.6	601.2	191.9	601.2	183.9
601.4	481.5	601.4	361.4	601.4	190.6	601.4	182.3
601.6	477.4	601.6	358.4	601.6	189.1	601.6	180.8
601.8	474.2	601.8	355.8	601.8	187.5	601.8	179.5
602	470.7	602	352.9	602	186.1	602	178.2
602.2	467.1	602.2	350.1	602.2	184.5	602.2	177
602.4	463.8	602.4	347.2	602.4	182.9	602.4	175.7
602.6	460	602.6	344.4	602.6	181.4	602.6	174.4
602.8	456.6	602.8	341.4	602.8	180.1	602.8	173.1
603	453.1	603	338.6	603	179	603	171.7
603.2	449.6	603.2	336.1	603.2	177.5	603.2	170.8
603.4	446	603.4	333.4	603.4	176.2	603.4	169.4
603.6	442.4	603.6	330.7	603.6	175.1	603.6	168.2
603.8	438.8	603.8	328.2	603.8	173.8	603.8	167
604	435.5	604	325.5	604	172.4	604	165.8
604.2	432.3	604.2	323	604.2	171.2	604.2	164.3
604.4	429.3	604.4	320.3	604.4	169.9	604.4	163.1
604.6	425.9	604.6	317.6	604.6	168.7	604.6	162.1
604.8	422.5	604.8	314.8	604.8	167.5	604.8	160.7
605	419.5	605	312.5	605	166.3	605	159.5
605.2	416.4	605.2	310	605.2	164.9	605.2	158.1
605.4	412.9	605.4	307.7	605.4	163.6	605.4	157.1
605.6	409.6	605.6	305.4	605.6	162.4	605.6	155.8
605.8	406.2	605.8	303	605.8	161.2	605.8	154.8
606	403.1	606	300.6	606	159.9	606	153.6
606.2	400.2	606.2	298.4	606.2	158.7	606.2	152.6
606.4	397.5	606.4	296.1	606.4	157.2	606.4	151.4
606.6	394.5	606.6	293.7	606.6	155.9	606.6	150.2
606.8	391.3	606.8	291.2	606.8	154.9	606.8	149.2
607	387.8	607	288.7	607	153.7	607	148
607.2	384.5	607.2	286	607.2	152.4	607.2	146.9
607.4	381.5	607.4	284	607.4	151.3	607.4	145.9
607.6	378.5	607.6	281.6	607.6	150.4	607.6	144.9
607.8	375.5	607.8	279.4	607.8	149.2	607.8	143.8
608	372.8	608	277.3	608	148.2	608	142.7
608.2	369.6	608.2	275.2	608.2	147.5	608.2	141.7
608.4	366.9	608.4	273.2	608.4	146.2	608.4	140.5
608.6	364.2	608.6	271.4	608.6	145	608.6	139.2
608.8	361.5	608.8	269.1	608.8	143.9	608.8	138.3
609	359.1	609	266.9	609	142.9	609	137.3
609.2	356.6	609.2	264.7	609.2	142	609.2	135.9
609.4	353.4	609.4	262.3	609.4	141	609.4	134.7
609.6	350.5	609.6	260.6	609.6	139.9	609.6	133.6
609.8	347.3	609.8	258.7	609.8	138.9	609.8	132.4
610	344.9	610	256.3	610	137.8	610	131.6
610.2	342.2	610.2	254.3	610.2	136.6	610.2	130.5
610.4	339.7	610.4	252.3	610.4	135.6	610.4	129.5
610.6	337.2	610.6	250.1	610.6	134.6	610.6	128.9
610.8	334.5	610.8	248	610.8	133.4	610.8	128
611	331.9	611	246.2	611	132.3	611	126.8
611.2	329.3	611.2	244.4	611.2	131.3	611.2	125.7
611.4	326.7	611.4	242.4	611.4	130.3	611.4	124.7
611.6	324.5	611.6	240.5	611.6	129.3	611.6	123.5
611.8	322.2	611.8	238.5	611.8	128.3	611.8	122.8
612	319.7	612	236.3	612	127.3	612	121.7
612.2	316.9	612.2	234.5	612.2	126.3	612.2	120.7
612.4	314	612.4	232.6	612.4	125.2	612.4	119.9
612.6	311.5	612.6	230.7	612.6	124.3	612.6	119
612.8	309	612.8	228.8	612.8	123.3	612.8	117.9
613	306.3	613	226.5	613	122.5	613	117
613.2	303.6	613.2	224.7	613.2	121.8	613.2	116
613.4	300.9	613.4	222.7	613.4	120.9	613.4	115
613.6	298.5	613.6	220.8	613.6	120	613.6	114.4
613.8	295.8	613.8	218.7	613.8	119	613.8	113.5
614	293.4	614	216.9	614	118.1	614	112.7
614.2	290.6	614.2	215.3	614.2	117	614.2	111.7
614.4	288.2	614.4	213.4	614.4	116.2	614.4	110.7
614.6	285.9	614.6	211.4	614.6	115.4	614.6	109.6
614.8	283.4	614.8	209.5	614.8	114.3	614.8	108.7
615	281.1	615	207.8	615	113.5	615	107.9
615.2	278.6	615.2	206.1	615.2	112.8	615.2	106.9
615.4	276.2	615.4	204.6	615.4	111.9	615.4	105.9
615.6	273.8	615.6	202.9	615.6	110.9	615.6	105.3
615.8	271.5	615.8	201.2	615.8	110	615.8	104.4
616	269.3	616	199.6	616	109	616	103.6
616.2	267.2	616.2	197.9	616.2	108	616.2	102.8
616.4	264.9	616.4	196.4	616.4	107.2	616.4	102.1
616.6	262.9	616.6	194.8	616.6	106.5	616.6	101.1
616.8	260.9	616.8	193.4	616.8	105.6	616.8	100.3
617	258.7	617	191.8	617	104.9	617	99.36
617.2	256.6	617.2	190.1	617.2	103.9	617.2	98.42
617.4	254.4	617.4	188.5	617.4	103	617.4	97.53
617.6	252.2	617.6	186.9	617.6	102.1	617.6	96.63
617.8	250.1	617.8	185.4	617.8	101.1	617.8	95.89
618	247.6	618	183.8	618	100.3	618	95.08
618.2	245.4	618.2	182.5	618.2	99.33	618.2	94.39
618.4	243.5	618.4	180.9	618.4	98.73	618.4	93.7
618.6	241.5	618.6	179.5	618.6	97.98	618.6	92.91
618.8	239.2	618.8	178.2	618.8	97.43	618.8	92.24
619	236.9	619	176.8	619	96.73	619	91.7
619.2	235	619.2	175.3	619.2	95.78	619.2	90.86
619.4	232.9	619.4	173.9	619.4	94.81	619.4	90.16
619.6	230.9	619.6	172.5	619.6	93.98	619.6	89.46
619.8	229.1	619.8	171.1	619.8	93.37	619.8	88.7
620	227.2	620	169.6	620	92.83	620	87.73
620.2	225	620.2	168.1	620.2	92.07	620.2	86.96
620.4	223	620.4	166.7	620.4	91.5	620.4	86.18
620.6	220.9	620.6	165.5	620.6	90.68	620.6	85.46
620.8	219.2	620.8	164	620.8	90.02	620.8	84.67
621	217.6	621	162.5	621	89.32	621	84.12
621.2	215.6	621.2	161.1	621.2	88.33	621.2	83.43
621.4	213.9	621.4	159.7	621.4	87.82	621.4	82.52
621.6	212.2	621.6	158.2	621.6	87.19	621.6	81.86
621.8	210	621.8	156.6	621.8	86.56	621.8	81.24
622	207.8	622	155.1	622	85.94	622	80.41
622.2	206.3	622.2	153.9	622.2	85.29	622.2	79.87
622.4	204.9	622.4	152.6	622.4	84.74	622.4	79.36
622.6	203	622.6	151.4	622.6	84.06	622.6	78.86
622.8	201.2	622.8	149.9	622.8	83.28	622.8	78.45
623	199.5	623	148.6	623	82.71	623	77.72
623.2	197.9	623.2	147.6	623.2	81.98	623.2	77.24
623.4	196.1	623.4	146.4	623.4	81.45	623.4	76.5
623.6	194.2	623.6	145	623.6	80.85	623.6	75.94
623.8	192.6	623.8	143.7	623.8	80.29	623.8	75.18
624	190.8	624	142.4	624	79.51	624	74.54
624.2	189	624.2	141.2	624.2	78.97	624.2	73.78
624.4	187.3	624.4	139.9	624.4	78.24	624.4	73.22
624.6	185.7	624.6	138.8	624.6	77.43	624.6	72.55
624.8	183.9	624.8	137.7	624.8	76.93	624.8	71.96
625	182.5	625	136.6	625	76.13	625	71.37
625.2	181	625.2	135.3	625.2	75.43	625.2	70.77
625.4	179.3	625.4	133.8	625.4	74.67	625.4	70.11
625.6	177.8	625.6	132.6	625.6	74.12	625.6	69.64
625.8	176.3	625.8	131.3	625.8	73.55	625.8	69
626	174.9	626	130	626	72.89	626	68.38
626.2	173.5	626.2	128.8	626.2	72.18	626.2	67.79
626.4	172	626.4	127.6	626.4	71.46	626.4	67.24
626.6	170.5	626.6	126.4	626.6	70.85	626.6	66.79
626.8	169.1	626.8	125.3	626.8	70.29	626.8	66.11
627	167.8	627	124.3	627	69.59	627	65.4
627.2	166.2	627.2	123	627.2	69.02	627.2	64.91
627.4	164.9	627.4	122	627.4	68.43	627.4	64.42
627.6	163.7	627.6	121	627.6	67.83	627.6	63.89
627.8	162.2	627.8	120.1	627.8	67.52	627.8	63.42
628	161	628	119.2	628	67	628	62.86
628.2	159.3	628.2	118.3	628.2	66.51	628.2	62.2
628.4	158	628.4	117.2	628.4	65.84	628.4	61.64
628.6	156.9	628.6	116.3	628.6	65.24	628.6	61.14
628.8	155.4	628.8	115.4	628.8	64.62	628.8	60.67
629	153.9	629	114.5	629	64.06	629	60.25
629.2	152.6	629.2	113.4	629.2	63.38	629.2	59.75
629.4	151.6	629.4	112.6	629.4	62.92	629.4	59.17
629.6	150.4	629.6	111.5	629.6	62.43	629.6	58.74
629.8	149	629.8	110.4	629.8	61.94	629.8	58.14
630	147.7	630	109.6	630	61.41	630	57.54
630.2	146	630.2	108.7	630.2	60.9	630.2	57.06
630.4	144.7	630.4	107.7	630.4	60.36	630.4	56.73
630.6	143.5	630.6	106.9	630.6	59.78	630.6	56.21
630.8	142.4	630.8	105.7	630.8	59.2	630.8	55.74
631	141.4	631	105	631	58.64	631	55.35
631.2	140	631.2	103.9	631.2	58.18	631.2	54.81
631.4	138.8	631.4	102.9	631.4	57.64	631.4	54.33
631.6	137.8	631.6	101.9	631.6	57.11	631.6	53.8
631.8	136.8	631.8	101.1	631.8	56.52	631.8	53.36
632	135.8	632	100.2	632	56.13	632	52.93
632.2	134.8	632.2	99.47	632.2	55.57	632.2	52.67
632.4	133.6	632.4	98.43	632.4	55.04	632.4	52.19
632.6	132.5	632.6	97.67	632.6	54.51	632.6	51.84
632.8	131.4	632.8	96.8	632.8	54.06	632.8	51.4
633	130.1	633	95.94	633	53.67	633	50.82
633.2	129.1	633.2	94.92	633.2	53.39	633.2	50.41
633.4	127.8	633.4	94.08	633.4	52.91	633.4	49.87
633.6	126.6	633.6	93.37	633.6	52.4	633.6	49.39
633.8	125.5	633.8	92.41	633.8	52.04	633.8	48.93
634	124.7	634	91.58	634	51.72	634	48.43
634.2	123.5	634.2	90.68	634.2	51.28	634.2	48.09
634.4	122.5	634.4	89.79	634.4	50.83	634.4	47.75
634.6	121.2	634.6	89.05	634.6	50.37	634.6	47.22
634.8	120	634.8	88.24	634.8	49.91	634.8	46.89
635	118.8	635	87.55	635	49.49	635	46.55
635.2	117.7	635.2	86.68	635.2	49.03	635.2	46.3
635.4	116.4	635.4	85.9	635.4	48.61	635.4	46
635.6	115.5	635.6	85.11	635.6	48.09	635.6	45.63
635.8	114.3	635.8	84.33	635.8	47.96	635.8	45.34
636	113.3	636	83.58	636	47.43	636	44.99
636.2	112.3	636.2	82.87	636.2	46.95	636.2	44.51
636.4	111.4	636.4	82.12	636.4	46.58	636.4	44.16
636.6	110.1	636.6	81.43	636.6	46.32	636.6	43.79
636.8	108.9	636.8	80.77	636.8	45.86	636.8	43.42
637	108.1	637	79.93	637	45.45	637	42.93
637.2	107.2	637.2	79.15	637.2	45.09	637.2	42.58
637.4	106.2	637.4	78.62	637.4	44.68	637.4	42.23
637.6	105.3	637.6	78.06	637.6	44.3	637.6	41.86
637.8	104.6	637.8	77.37	637.8	44.05	637.8	41.48
638	103.6	638	76.66	638	43.58	638	41.07
638.2	102.7	638.2	76.02	638.2	43.29	638.2	40.7
638.4	101.9	638.4	75.37	638.4	42.88	638.4	40.48
638.6	100.9	638.6	74.67	638.6	42.48	638.6	40.16
638.8	99.93	638.8	73.95	638.8	42.17	638.8	39.86
639	99.06	639	73.45	639	41.73	639	39.52
639.2	98.25	639.2	72.79	639.2	41.39	639.2	39.24
639.4	97.27	639.4	72.17	639.4	41.2	639.4	38.98
639.6	96.51	639.6	71.49	639.6	40.65	639.6	38.48
639.8	95.7	639.8	70.88	639.8	40.35	639.8	38.08
640	94.75	640	70.22	640	40.13	640	37.74
640.2	93.85	640.2	69.62	640.2	39.75	640.2	37.37
640.4	92.93	640.4	69.03	640.4	39.52	640.4	36.99
640.6	92.04	640.6	68.48	640.6	39.21	640.6	36.72
640.8	91.04	640.8	67.85	640.8	38.76	640.8	36.32
641	90.02	641	67.32	641	38.39	641	35.94
641.2	89.19	641.2	66.67	641.2	38.04	641.2	35.54
641.4	88.21	641.4	66.17	641.4	37.6	641.4	35.27
641.6	87.47	641.6	65.61	641.6	37.17	641.6	34.92
641.8	86.9	641.8	65.04	641.8	36.89	641.8	34.52
642	86.21	642	64.46	642	36.58	642	34.18
642.2	85.53	642.2	63.94	642.2	36.3	642.2	33.94
642.4	84.62	642.4	63.51	642.4	35.97	642.4	33.68
642.6	83.84	642.6	63.03	642.6	35.62	642.6	33.32
642.8	83.31	642.8	62.51	642.8	35.22	642.8	33.05
643	82.53	643	61.87	643	35.03	643	32.79
643.2	81.82	643.2	61.31	643.2	34.64	643.2	32.54
643.4	81.03	643.4	60.75	643.4	34.36	643.4	32.27
643.6	80.27	643.6	60.12	643.6	33.96	643.6	32
643.8	79.37	643.8	59.55	643.8	33.77	643.8	31.66
644	78.74	644	59.22	644	33.56	644	31.39
644.2	78.12	644.2	58.87	644.2	33.14	644.2	31.04
644.4	77.36	644.4	58.31	644.4	32.83	644.4	30.91
644.6	76.62	644.6	57.73	644.6	32.49	644.6	30.53
644.8	75.98	644.8	57.15	644.8	32.28	644.8	30.11
645	75.25	645	56.6	645	31.94	645	29.72
645.2	74.59	645.2	56.14	645.2	31.66	645.2	29.43
645.4	73.82	645.4	55.74	645.4	31.4	645.4	29.13
645.6	73.27	645.6	55.2	645.6	31.05	645.6	28.93
645.8	72.6	645.8	54.83	645.8	30.73	645.8	28.76
646	71.92	646	54.32	646	30.43	646	28.5
646.2	71.21	646.2	54	646.2	30.1	646.2	28.35
646.4	70.59	646.4	53.61	646.4	29.82	646.4	28.09
646.6	69.95	646.6	53	646.6	29.65	646.6	27.96
646.8	69.19	646.8	52.49	646.8	29.27	646.8	27.65
647	68.63	647	52.02	647	28.97	647	27.37
647.2	68.07	647.2	51.59	647.2	28.76	647.2	27.22
647.4	67.45	647.4	51.03	647.4	28.4	647.4	27
647.6	66.83	647.6	50.49	647.6	28.11	647.6	26.83
647.8	66.19	647.8	50.12	647.8	27.87	647.8	26.58
648	65.62	648	49.59	648	27.58	648	26.36
648.2	65	648.2	49.09	648.2	27.4	648.2	26.2
648.4	64.37	648.4	48.52	648.4	27.07	648.4	25.92
648.6	63.93	648.6	48.06	648.6	26.89	648.6	25.61
648.8	63.27	648.8	47.67	648.8	26.65	648.8	25.35
649	62.68	649	47.23	649	26.31	649	25.04
649.2	62.09	649.2	46.9	649.2	26.1	649.2	24.82
649.4	61.37	649.4	46.45	649.4	25.84	649.4	24.58
649.6	60.73	649.6	46.14	649.6	25.67	649.6	24.41
649.8	60.26	649.8	45.71	649.8	25.51	649.8	24.19
650	59.6	650	45.28	650	25.23	650	23.92
650.2	59.02	650.2	44.75	650.2	24.95	650.2	23.77
650.4	58.45	650.4	44.36	650.4	24.67	650.4	23.55
650.6	57.83	650.6	44.09	650.6	24.4	650.6	23.39
650.8	57.38	650.8	43.73	650.8	24.19	650.8	23.21
651	56.84	651	43.35	651	24	651	23.01
651.2	56.24	651.2	43.04	651.2	23.75	651.2	22.84
651.4	55.77	651.4	42.86	651.4	23.59	651.4	22.6
651.6	55.26	651.6	42.41	651.6	23.38	651.6	22.37
651.8	54.87	651.8	42.16	651.8	23.26	651.8	22.21
652	54.48	652	41.89	652	23	652	22.01
652.2	54.02	652.2	41.47	652.2	22.8	652.2	21.97
652.4	53.53	652.4	41.14	652.4	22.56	652.4	21.8
652.6	53.03	652.6	40.68	652.6	22.3	652.6	21.56
652.8	52.52	652.8	40.24	652.8	22.12	652.8	21.31
653	52.14	653	39.9	653	21.93	653	21.1
653.2	51.73	653.2	39.62	653.2	21.75	653.2	20.87
653.4	51.19	653.4	39.17	653.4	21.64	653.4	20.6
653.6	50.81	653.6	38.75	653.6	21.49	653.6	20.53
653.8	50.43	653.8	38.34	653.8	21.37	653.8	20.4
654	50.04	654	38.06	654	21.14	654	20.12
654.2	49.63	654.2	37.83	654.2	20.97	654.2	19.93
654.4	49.27	654.4	37.36	654.4	20.79	654.4	19.76
654.6	48.79	654.6	36.94	654.6	20.67	654.6	19.68
654.8	48.35	654.8	36.67	654.8	20.6	654.8	19.53
655	47.94	655	36.41	655	20.44	655	19.37
655.2	47.52	655.2	35.96	655.2	20.16	655.2	19.19
655.4	47.17	655.4	35.7	655.4	20.07	655.4	18.95
655.6	46.67	655.6	35.25	655.6	19.83	655.6	18.72
655.8	46.11	655.8	34.97	655.8	19.66	655.8	18.55
656	45.74	656	34.8	656	19.47	656	18.37
656.2	45.19	656.2	34.46	656.2	19.27	656.2	18.28
656.4	44.78	656.4	34.19	656.4	19.11	656.4	18.12
656.6	44.21	656.6	33.84	656.6	18.94	656.6	17.92
656.8	43.68	656.8	33.61	656.8	18.69	656.8	17.78
657	43.25	657	33.2	657	18.46	657	17.7
657.2	42.85	657.2	32.89	657.2	18.28	657.2	17.53
657.4	42.4	657.4	32.56	657.4	18.07	657.4	17.42
657.6	41.89	657.6	32.19	657.6	18	657.6	17.29
657.8	41.47	657.8	32.06	657.8	17.84	657.8	17.17
658	41.08	658	31.79	658	17.64	658	17
658.2	40.7	658.2	31.55	658.2	17.5	658.2	16.82
658.4	40.22	658.4	31.16	658.4	17.37	658.4	16.62
658.6	39.8	658.6	30.83	658.6	17.21	658.6	16.38
658.8	39.37	658.8	30.53	658.8	17.05	658.8	16.21
659	39.03	659	30.23	659	17.04	659	16.01
659.2	38.7	659.2	29.95	659.2	16.9	659.2	15.86
659.4	38.36	659.4	29.64	659.4	16.8	659.4	15.78
659.6	37.88	659.6	29.48	659.6	16.68	659.6	15.57
659.8	37.53	659.8	29.2	659.8	16.53	659.8	15.41
660	37.2	660	28.97	660	16.39	660	15.29
660.2	36.84	660.2	28.75	660.2	16.25	660.2	15.14
660.4	36.47	660.4	28.35	660.4	16.15	660.4	14.99
660.6	36.2	660.6	28.13	660.6	16.06	660.6	14.87
660.8	35.9	660.8	27.9	660.8	15.87	660.8	14.68
661	35.59	661	27.65	661	15.69	661	14.48
661.2	35.28	661.2	27.44	661.2	15.58	661.2	14.3
661.4	34.84	661.4	27.26	661.4	15.44	661.4	14.16
661.6	34.57	661.6	26.94	661.6	15.29	661.6	14.04
661.8	34.3	661.8	26.71	661.8	15.1	661.8	13.9
662	33.94	662	26.56	662	14.96	662	13.71
662.2	33.65	662.2	26.33	662.2	14.8	662.2	13.66
662.4	33.31	662.4	26	662.4	14.65	662.4	13.58
662.6	33.02	662.6	25.76	662.6	14.48	662.6	13.46
662.8	32.61	662.8	25.57	662.8	14.32	662.8	13.27
663	32.27	663	25.34	663	14.16	663	13.11
663.2	31.99	663.2	25.15	663.2	14.05	663.2	12.99
663.4	31.83	663.4	24.85	663.4	13.93	663.4	12.88
663.6	31.49	663.6	24.62	663.6	13.78	663.6	12.75
663.8	31.13	663.8	24.42	663.8	13.66	663.8	12.66
664	30.83	664	24.15	664	13.64	664	12.56
664.2	30.51	664.2	23.87	664.2	13.43	664.2	12.44
664.4	30.12	664.4	23.69	664.4	13.26	664.4	12.34
664.6	29.93	664.6	23.5	664.6	13.13	664.6	12.2
664.8	29.7	664.8	23.29	664.8	12.98	664.8	12.1
665	29.5	665	22.98	665	12.91	665	12.01
665.2	29.3	665.2	22.8	665.2	12.8	665.2	11.9
665.4	28.99	665.4	22.59	665.4	12.64	665.4	11.78
665.6	28.67	665.6	22.39	665.6	12.56	665.6	11.67
665.8	28.46	665.8	22.17	665.8	12.45	665.8	11.54
666	28.31	666	21.96	666	12.26	666	11.44
666.2	28.02	666.2	21.84	666.2	12.12	666.2	11.3
666.4	27.8	666.4	21.64	666.4	12.01	666.4	11.2
666.6	27.61	666.6	21.44	666.6	11.88	666.6	11.11
666.8	27.3	666.8	21.25	666.8	11.74	666.8	11.02
667	27.02	667	21.05	667	11.67	667	10.89
667.2	26.75	667.2	20.84	667.2	11.52	667.2	10.8
667.4	26.42	667.4	20.7	667.4	11.48	667.4	10.73
667.6	26.26	667.6	20.48	667.6	11.34	667.6	10.59
667.8	26.04	667.8	20.42	667.8	11.29	667.8	10.47
668	25.78	668	20.29	668	11.15	668	10.4
668.2	25.5	668.2	20.09	668.2	11	668.2	10.3
668.4	25.26	668.4	19.81	668.4	10.89	668.4	10.24
668.6	25.08	668.6	19.6	668.6	10.79	668.6	10.16
668.8	24.91	668.8	19.41	668.8	10.67	668.8	10.06
669	24.76	669	19.23	669	10.53	669	10.01
669.2	24.51	669.2	19.08	669.2	10.46	669.2	9.898
669.4	24.22	669.4	18.8	669.4	10.39	669.4	9.793
669.6	23.94	669.6	18.68	669.6	10.3	669.6	9.651
669.8	23.7	669.8	18.56	669.8	10.23	669.8	9.545
670	23.45	670	18.46	670	10.09	670	9.495
670.2	23.26	670.2	18.28	670.2	9.982	670.2	9.45
670.4	23.05	670.4	18.04	670.4	9.841	670.4	9.332
670.6	22.85	670.6	17.93	670.6	9.7	670.6	9.263
670.8	22.69	670.8	17.89	670.8	9.648	670.8	9.16
671	22.51	671	17.81	671	9.539	671	9.082
671.2	22.35	671.2	17.53	671.2	9.465	671.2	8.989
671.4	22.12	671.4	17.25	671.4	9.418	671.4	8.938
671.6	21.89	671.6	17.02	671.6	9.331	671.6	8.873
671.8	21.7	671.8	16.85	671.8	9.236	671.8	8.796
672	21.47	672	16.69	672	9.139	672	8.734
672.2	21.17	672.2	16.5	672.2	9	672.2	8.786
672.4	20.96	672.4	16.38	672.4	8.939	672.4	8.753
672.6	20.66	672.6	16.19	672.6	8.901	672.6	8.747
672.8	20.45	672.8	16.07	672.8	8.853	672.8	8.668
673	20.28	673	15.93	673	8.72	673	8.594
673.2	20.12	673.2	15.74	673.2	8.645	673.2	8.56
673.4	19.97	673.4	15.5	673.4	8.56	673.4	8.494
673.6	19.75	673.6	15.34	673.6	8.492	673.6	8.411
673.8	19.56	673.8	15.22	673.8	8.443	673.8	8.345
674	19.37	674	15.03	674	8.352	674	8.286
674.2	19.19	674.2	14.9	674.2	8.23	674.2	8.189
674.4	18.99	674.4	14.73	674.4	8.166	674.4	8.075
674.6	18.8	674.6	14.59	674.6	8.127	674.6	8.016
674.8	18.68	674.8	14.44	674.8	8.014	674.8	7.915
675	18.57	675	14.3	675	7.929	675	7.89
675.2	18.36	675.2	14.18	675.2	7.841	675.2	7.817
675.4	18.18	675.4	14.04	675.4	7.732	675.4	7.73
675.6	17.98	675.6	13.97	675.6	7.651	675.6	7.63
675.8	17.79	675.8	13.85	675.8	7.646	675.8	7.528
676	17.66	676	13.69	676	7.565	676	7.498
676.2	17.44	676.2	13.52	676.2	7.506	676.2	7.44
676.4	17.21	676.4	13.37	676.4	7.444	676.4	7.35
676.6	16.99	676.6	13.22	676.6	7.378	676.6	7.275
676.8	16.81	676.8	13.11	676.8	7.318	676.8	7.216
677	16.65	677	12.95	677	7.237	677	7.199
677.2	16.44	677.2	12.8	677.2	7.127	677.2	7.115
677.4	16.26	677.4	12.68	677.4	7.024	677.4	7.025
677.6	16.01	677.6	12.57	677.6	6.995	677.6	6.885
677.8	15.88	677.8	12.5	677.8	6.914	677.8	6.797
678	15.76	678	12.32	678	6.875	678	6.772
678.2	15.61	678.2	12.17	678.2	6.813	678.2	6.696
678.4	15.34	678.4	12.05	678.4	6.716	678.4	6.606
678.6	15.15	678.6	11.92	678.6	6.645	678.6	6.503
678.8	14.99	678.8	11.77	678.8	6.551	678.8	6.429
679	14.83	679	11.63	679	6.505	679	6.395
679.2	14.64	679.2	11.51	679.2	6.447	679.2	6.311
679.4	14.48	679.4	11.39	679.4	6.333	679.4	6.242
679.6	14.38	679.6	11.33	679.6	6.273	679.6	6.152
679.8	14.25	679.8	11.21	679.8	6.22	679.8	6.082
680	14.12	680	11.13	680	6.185	680	6.035
680.2	13.95	680.2	10.96	680.2	6.132	680.2	5.952
680.4	13.74	680.4	10.86	680.4	6.044	680.4	5.882
680.6	13.65	680.6	10.73	680.6	5.966	680.6	5.808
680.8	13.42	680.8	10.62	680.8	5.883	680.8	5.8
681	13.32	681	10.56	681	5.837	681	5.71
681.2	13.18	681.2	10.49	681.2	5.763	681.2	5.756
681.4	13.05	681.4	10.4	681.4	5.734	681.4	5.69
681.6	12.92	681.6	10.23	681.6	5.675	681.6	5.641
681.8	12.79	681.8	10.19	681.8	5.609	681.8	5.593
682	12.64	682	10.14	682	5.547	682	5.563
682.2	12.51	682.2	10.02	682.2	5.458	682.2	5.513
682.4	12.44	682.4	9.835	682.4	5.397	682.4	5.441
682.6	12.36	682.6	9.72	682.6	5.337	682.6	5.37
682.8	12.22	682.8	9.561	682.8	5.336	682.8	5.363
683	12.11	683	9.45	683	5.277	683	5.347
683.2	11.94	683.2	9.306	683.2	5.203	683.2	5.309
683.4	11.83	683.4	9.242	683.4	5.157	683.4	5.236
683.6	11.7	683.6	9.124	683.6	5.136	683.6	5.174
683.8	11.55	683.8	9.05	683.8	5.072	683.8	5.098
684	11.42	684	8.899	684	5.028	684	5.103
684.2	11.3	684.2	8.885	684.2	4.932	684.2	5.056
684.4	11.14	684.4	8.769	684.4	4.885	684.4	4.99
684.6	10.99	684.6	8.694	684.6	4.793	684.6	4.913
684.8	10.95	684.8	8.698	684.8	4.74	684.8	4.867
685	10.79	685	8.595	685	4.676	685	4.857
685.2	10.71	685.2	8.534	685.2	4.639	685.2	4.786
685.4	10.55	685.4	8.41	685.4	4.609	685.4	4.714
685.6	10.39	685.6	8.383	685.6	4.576	685.6	4.66
685.8	10.24	685.8	8.327	685.8	4.558	685.8	4.667
686	10.12	686	8.229	686	4.514	686	4.605
686.2	9.977	686.2	8.132	686.2	4.493	686.2	4.552
686.4	9.911	686.4	8.057	686.4	4.444	686.4	4.515
686.6	9.77	686.6	7.989	686.6	4.385	686.6	4.456
686.8	9.657	686.8	7.922	686.8	4.344	686.8	4.424
687	9.588	687	7.81	687	4.299	687	4.382
687.2	9.47	687.2	7.773	687.2	4.223	687.2	4.321
687.4	9.336	687.4	7.703	687.4	4.202	687.4	4.277
687.6	9.258	687.6	7.674	687.6	4.192	687.6	4.231
687.8	9.228	687.8	7.638	687.8	4.15	687.8	4.157
688	9.109	688	7.572	688	4.157	688	4.103
688.2	9.002	688.2	7.539	688.2	4.102	688.2	4.068
688.4	8.952	688.4	7.451	688.4	4.065	688.4	3.991
688.6	8.838	688.6	7.346	688.6	3.974	688.6	3.968
688.8	8.783	688.8	7.283	688.8	3.947	688.8	3.956
689	8.632	689	7.209	689	3.921	689	3.933
689.2	8.516	689.2	7.221	689.2	3.862	689.2	3.944
689.4	8.435	689.4	7.191	689.4	3.838	689.4	3.874
689.6	8.353	689.6	7.114	689.6	3.784	689.6	3.808
689.8	8.292	689.8	7.055	689.8	3.736	689.8	3.778
690	8.226	690	7.02	690	3.701	690	3.761
690.2	8.181	690.2	6.966	690.2	3.677	690.2	3.713
690.4	8.102	690.4	6.866	690.4	3.617	690.4	3.706
690.6	8.04	690.6	6.784	690.6	3.681	690.6	3.655
690.8	7.96	690.8	6.744	690.8	3.641	690.8	3.609
691	7.886	691	6.68	691	3.634	691	3.594
691.2	7.788	691.2	6.611	691.2	3.604	691.2	3.561
691.4	7.688	691.4	6.533	691.4	3.558	691.4	3.5
691.6	7.639	691.6	6.545	691.6	3.492	691.6	3.481
691.8	7.536	691.8	6.428	691.8	3.429	691.8	3.448
692	7.428	692	6.369	692	3.362	692	3.392
692.2	7.326	692.2	6.315	692.2	3.324	692.2	3.336
692.4	7.21	692.4	6.218	692.4	3.328	692.4	3.332
692.6	7.148	692.6	6.145	692.6	3.243	692.6	3.315
692.8	7.151	692.8	6.092	692.8	3.215	692.8	3.265
693	7.021	693	6.02	693	3.154	693	3.282
693.2	7.008	693.2	5.981	693.2	3.098	693.2	3.217
693.4	6.967	693.4	5.906	693.4	3.075	693.4	3.179
693.6	6.888	693.6	5.854	693.6	3.04	693.6	3.158
693.8	6.827	693.8	5.78	693.8	2.979	693.8	3.104
694	6.849	694	5.685	694	2.954	694	3.161
694.2	6.736	694.2	5.636	694.2	2.929	694.2	3.123
694.4	6.681	694.4	5.587	694.4	2.906	694.4	3.118
694.6	6.592	694.6	5.559	694.6	2.852	694.6	3.112
694.8	6.557	694.8	5.508	694.8	2.817	694.8	3.109
695	6.466	695	5.439	695	2.749	695	3.084
695.2	6.397	695.2	5.356	695.2	2.777	695.2	3.053
695.4	6.337	695.4	5.304	695.4	2.737	695.4	3.007
695.6	6.258	695.6	5.253	695.6	2.758	695.6	2.951
695.8	6.165	695.8	5.214	695.8	2.697	695.8	2.889
696	6.168	696	5.23	696	2.67	696	2.83
696.2	6.153	696.2	5.226	696.2	2.648	696.2	2.782
696.4	6.113	696.4	5.16	696.4	2.615	696.4	2.774
696.6	6.036	696.6	5.118	696.6	2.616	696.6	2.776
696.8	5.974	696.8	5.036	696.8	2.564	696.8	2.748
697	5.894	697	4.996	697	2.544	697	2.732
697.2	5.852	697.2	4.98	697.2	2.538	697.2	2.678
697.4	5.778	697.4	4.987	697.4	2.513	697.4	2.714
697.6	5.686	697.6	4.906	697.6	2.49	697.6	2.726
697.8	5.595	697.8	4.827	697.8	2.438	697.8	2.703
698	5.544	698	4.8	698	2.403	698	2.653
698.2	5.536	698.2	4.771	698.2	2.39	698.2	2.69
698.4	5.479	698.4	4.723	698.4	2.353	698.4	2.697
698.6	5.424	698.6	4.704	698.6	2.367	698.6	2.738
698.8	5.379	698.8	4.638	698.8	2.319	698.8	2.685
699	5.35	699	4.578	699	2.316	699	2.662
699.2	5.336	699.2	4.522	699.2	2.269	699.2	2.613
699.4	5.282	699.4	4.487	699.4	2.223	699.4	2.598
699.6	5.263	699.6	4.401	699.6	2.185	699.6	2.568
699.8	5.171	699.8	4.381	699.8	2.18	699.8	2.537
700	5.171	700	4.37	700	2.129	700	2.513

## Sheet: Figure 2b
Number of molecules	DE (KJ mol-1)	Number of molecules (Fit）	DE (KJ mol-1) （Fit）	Number of molecules	DE (KJ mol-1)	Number of molecules (Fit）	DE (KJ mol-1)(Fit)
1	-278.658	1	-278.65767	1	-187.628	1	-187.62758
7.9369	-496.5	1.0991	-279.19693	5	-713	1.44945	-221.10205
100	-574.946	1.1982	-279.84019	450	-885	1.8989	-275.4906
		1.2973	-280.59556			2.34835	-346.33366
		1.3964	-281.47076			2.7978	-424.77129
		1.4955	-282.47299			3.24725	-501.72753
		1.59459	-283.60892			3.6967	-570.98157
		1.69369	-284.88459			4.14615	-629.78992
		1.79279	-286.30535			4.5956	-677.95254
		1.89189	-287.87583			5	-713.11019
		1.99099	-289.59986			5.04505	-716.59864
		2.09009	-291.48044			5.49449	-747.31112
		2.18919	-293.51968			5.94394	-771.65649
		2.28829	-295.71878			6.39339	-790.99217
		2.38739	-298.07802			6.84284	-806.42092
		2.48649	-300.5967			7.29229	-818.80929
		2.58559	-303.27319			7.74174	-828.82701
		2.68468	-306.10492			8.19119	-836.98808
		2.78378	-309.08836			8.64064	-843.68648
		2.88288	-312.21911			9.09009	-849.22487
		2.98198	-315.49192			9.53954	-853.83677
		3.08108	-318.90071			9.98899	-857.70339
		3.18018	-322.43868			10.43844	-860.9662
		3.27928	-326.09833			10.88789	-863.73645
		3.37838	-329.87157			11.33734	-866.10217
		3.47748	-333.7498			11.78679	-868.13352
		3.57658	-337.72396			12.23624	-869.8868
		3.67568	-341.78468			12.68569	-871.40746
		3.77477	-345.92228			13.13514	-872.73243
		3.87387	-350.12695			13.58458	-873.89192
		3.97297	-354.38879			14.03403	-874.91075
		4.07207	-358.69788			14.48348	-875.80947
		4.17117	-363.0444			14.93293	-876.60514
		4.27027	-367.41866			15.38238	-877.31202
		4.36937	-371.81121			15.83183	-877.94209
		4.56757	-380.6148			16.28128	-878.50544
		4.66667	-385.00854			16.73073	-879.01064
		4.76577	-389.38604			17.18018	-879.46497
		4.86486	-393.73972			17.62963	-879.87464
		4.96396	-398.06246			18.07908	-880.24499
		5	-399.62539			18.52853	-880.58061
		5.06306	-402.34764			18.97798	-880.88545
		5.16216	-406.58915			19.42743	-881.16297
		5.26126	-410.78138			19.87688	-881.41614
		5.36036	-414.91922			20.32633	-881.64756
		5.45946	-418.99809			20.77578	-881.85953
		5.55856	-423.01388			21.22523	-882.05403
		5.65766	-426.96297			21.67467	-882.23283
		5.75676	-430.84219			22.12412	-882.39747
		5.85586	-434.64884			22.57357	-882.54932
		5.95495	-438.38062			23.02302	-882.68961
		6.05405	-442.03565			23.47247	-882.8194
		6.15315	-445.6124			23.92192	-882.93967
		6.25225	-449.10971			24.37137	-883.05126
		6.35135	-452.52675			24.82082	-883.15495
		6.45045	-455.86299			25.27027	-883.25142
		6.54955	-459.11817			25.71972	-883.34129
		6.64865	-462.2923			26.16917	-883.42511
		6.74775	-465.38561			26.61862	-883.50338
		6.84685	-468.39854			27.06807	-883.57655
		6.94595	-471.33173			27.51752	-883.64504
		7.04505	-474.18596			27.96697	-883.7092
		7.14414	-476.96219			28.41642	-883.76939
		7.24324	-479.66149			28.86587	-883.82588
		7.34234	-482.28505			29.31532	-883.87898
		7.44144	-484.83415			29.76476	-883.92893
		7.54054	-487.31018			30.21421	-883.97595
		7.63964	-489.71455			30.66366	-884.02026
		7.73874	-492.04878			31.11311	-884.06205
		7.83784	-494.3144			31.56256	-884.10151
		7.93694	-496.51299			32.01201	-884.13878
		8.03604	-498.64615			32.46146	-884.17402
		8.13514	-500.71551			32.91091	-884.20736
		8.23423	-502.7227			33.36036	-884.23893
		8.33333	-504.66935			33.80981	-884.26885
		8.43243	-506.55709			34.25926	-884.29722
		8.53153	-508.38756			34.70871	-884.32415
		8.63063	-510.16236			35.15816	-884.34971
		8.72973	-511.88309			35.60761	-884.37401
		8.82883	-513.55133			36.05706	-884.39711
		8.92793	-515.16864			36.50651	-884.41908
		9.02703	-516.73653			36.95596	-884.44
		9.12613	-518.25652			37.40541	-884.45993
		9.22523	-519.73006			37.85485	-884.47893
		9.32432	-521.15861			38.3043	-884.49704
		9.42342	-522.54356			38.75375	-884.51433
		9.52252	-523.8863			39.2032	-884.53083
		9.62162	-525.18816			39.65265	-884.5466
		9.72072	-526.45045			40.1021	-884.56166
		9.81982	-527.67443			40.55155	-884.57607
		9.91892	-528.86135			41.001	-884.58985
		10.01802	-530.01241			41.45045	-884.60304
		10.11712	-531.12877			41.8999	-884.61567
		10.21622	-532.21156			42.34935	-884.62777
		10.31532	-533.26188			42.7988	-884.63937
		10.41441	-534.28081			43.24825	-884.65049
		10.51351	-535.26936			43.6977	-884.66116
		10.61261	-536.22853			44.14715	-884.6714
		10.71171	-537.15931			44.5966	-884.68123
		10.81081	-538.06261			45.04605	-884.69067
		10.90991	-538.93935			45.4955	-884.69974
		11.00901	-539.79039			45.94494	-884.70847
		11.10811	-540.6166			46.39439	-884.71685
		11.20721	-541.41878			46.84384	-884.72492
		11.30631	-542.19773			47.29329	-884.73269
		11.40541	-542.95421			47.74274	-884.74016
		11.5045	-543.68895			48.19219	-884.74736
		11.6036	-544.40268			48.64164	-884.7543
		11.7027	-545.09607			49.09109	-884.76099
		11.8018	-545.7698			49.54054	-884.76743
		11.9009	-546.4245			49.98999	-884.77364
		12	-547.06079			50.43944	-884.77964
		12.0991	-547.67927			50.88889	-884.78543
		12.1982	-548.28053			51.33834	-884.79101
		12.2973	-548.8651			51.78779	-884.7964
		12.3964	-549.43354			52.23724	-884.80161
		12.4955	-549.98636			52.68669	-884.80664
		12.59459	-550.52406			53.13614	-884.81151
		12.69369	-551.04713			53.58559	-884.81621
		12.79279	-551.55603			54.03504	-884.82076
		12.89189	-552.0512			54.48448	-884.82515
		12.99099	-552.53309			54.93393	-884.82941
		13.09009	-553.00212			55.38338	-884.83353
		13.18919	-553.45868			55.83283	-884.83752
		13.28829	-553.90317			56.28228	-884.84138
		13.38739	-554.33597			56.73173	-884.84512
		13.48649	-554.75743			57.18118	-884.84874
		13.58559	-555.16792			57.63063	-884.85225
		13.68468	-555.56776			58.08008	-884.85565
		13.78378	-555.95729			58.52953	-884.85895
		13.88288	-556.33682			58.97898	-884.86215
		13.98198	-556.70666			59.42843	-884.86525
		14.08108	-557.0671			59.87788	-884.86827
		14.18018	-557.41843			60.32733	-884.87119
		14.27928	-557.76092			60.77678	-884.87402
		14.37838	-558.09483			61.22623	-884.87678
		14.47748	-558.42043			61.67568	-884.87945
		14.57658	-558.73796			62.12513	-884.88205
		14.67568	-559.04766			62.57457	-884.88457
		14.77477	-559.34975			63.02402	-884.88702
		14.87387	-559.64448			63.47347	-884.88941
		14.97297	-559.93204			63.92292	-884.89172
		15.07207	-560.21266			64.37237	-884.89397
		15.17117	-560.48652			64.82182	-884.89616
		15.27027	-560.75384			65.27127	-884.89829
		15.36937	-561.01478			65.72072	-884.90037
		15.46847	-561.26955			66.17017	-884.90238
		15.56757	-561.51831			66.61962	-884.90434
		15.66667	-561.76124			67.06907	-884.90625
		15.76577	-561.99849			67.51852	-884.90811
		15.86486	-562.23024			67.96797	-884.90992
		15.96396	-562.45663			68.41742	-884.91169
		16.06306	-562.67781			68.86687	-884.9134
		16.16216	-562.89394			69.31632	-884.91508
		16.26126	-563.10514			69.76577	-884.91671
		16.36036	-563.31156			70.21522	-884.9183
		16.45946	-563.51332			70.66466	-884.91985
		16.55856	-563.71056			71.11411	-884.92136
		16.65766	-563.90339			71.56356	-884.92283
		16.75676	-564.09194			72.01301	-884.92426
		16.85586	-564.27632			72.46246	-884.92566
		16.95495	-564.45665			72.91191	-884.92703
		17.05405	-564.63302			73.36136	-884.92836
		17.15315	-564.80555			73.81081	-884.92966
		17.25225	-564.97435			74.26026	-884.93093
		17.35135	-565.13949			74.70971	-884.93217
		17.45045	-565.30109			75.15916	-884.93338
		17.54955	-565.45924			75.60861	-884.93456
		17.64865	-565.61402			76.05806	-884.93572
		17.74775	-565.76553			76.50751	-884.93684
		17.84685	-565.91384			76.95696	-884.93794
		17.94595	-566.05905			77.40641	-884.93902
		18.04505	-566.20122			77.85586	-884.94007
		18.14414	-566.34044			78.30531	-884.94109
		18.24324	-566.47678			78.75475	-884.9421
		18.34234	-566.61031			79.2042	-884.94308
		18.44144	-566.74111			79.65365	-884.94403
		18.54054	-566.86924			80.1031	-884.94497
		18.63964	-566.99477			80.55255	-884.94589
		18.73874	-567.11776			81.002	-884.94678
		18.83784	-567.23828			81.45145	-884.94766
		18.93694	-567.35639			81.9009	-884.94851
		19.03604	-567.47214			82.35035	-884.94935
		19.13514	-567.5856			82.7998	-884.95017
		19.23423	-567.69682			83.24925	-884.95098
		19.33333	-567.80585			83.6987	-884.95176
		19.43243	-567.91275			84.14815	-884.95253
		19.53153	-568.01757			84.5976	-884.95328
		19.63063	-568.12035			85.04705	-884.95402
		19.72973	-568.22115			85.4965	-884.95474
		19.82883	-568.32002			85.94595	-884.95545
		19.92793	-568.41699			86.3954	-884.95614
		20.02703	-568.51211			86.84484	-884.95682
		20.12613	-568.60543			87.29429	-884.95748
		20.22523	-568.69699			87.74374	-884.95813
		20.32432	-568.78682			88.19319	-884.95877
		20.42342	-568.87498			88.64264	-884.95939
		20.52252	-568.96149			89.09209	-884.96
		20.62162	-569.0464			89.54154	-884.9606
		20.72072	-569.12974			89.99099	-884.96119
		20.81982	-569.21154			90.44044	-884.96176
		20.91892	-569.29185			90.88989	-884.96233
		21.01802	-569.37069			91.33934	-884.96288
		21.11712	-569.4481			91.78879	-884.96342
		21.21622	-569.52412			92.23824	-884.96396
		21.31532	-569.59876			92.68769	-884.96448
		21.41441	-569.67206			93.13714	-884.96499
		21.51351	-569.74406			93.58659	-884.96549
		21.61261	-569.81478			94.03604	-884.96598
		21.71171	-569.88424			94.48549	-884.96647
		21.81081	-569.95248			94.93493	-884.96694
		21.90991	-570.01952			95.38438	-884.96741
		22.00901	-570.08539			95.83383	-884.96786
		22.10811	-570.15011			96.28328	-884.96831
		22.20721	-570.21371			96.73273	-884.96875
		22.30631	-570.27621			97.18218	-884.96918
		22.40541	-570.33764			97.63163	-884.96961
		22.5045	-570.39802			98.08108	-884.97002
		22.6036	-570.45736			98.53053	-884.97043
		22.7027	-570.5157			98.97998	-884.97083
		22.8018	-570.57305			99.42943	-884.97122
		22.9009	-570.62943			99.87888	-884.97161
		23	-570.68486			100.32833	-884.97199
		23.0991	-570.73937			100.77778	-884.97236
		23.1982	-570.79298			101.22723	-884.97273
		23.2973	-570.84569			101.67668	-884.97309
		23.3964	-570.89753			102.12613	-884.97344
		23.4955	-570.94852			102.57558	-884.97379
		23.59459	-570.99867			103.02503	-884.97413
		23.69369	-571.04801			103.47447	-884.97447
		23.79279	-571.09654			103.92392	-884.9748
		23.89189	-571.14428			104.37337	-884.97512
		23.99099	-571.19126			104.82282	-884.97544
		24.09009	-571.23748			105.27227	-884.97576
		24.18919	-571.28296			105.72172	-884.97606
		24.28829	-571.32771			106.17117	-884.97637
		24.38739	-571.37175			106.62062	-884.97666
		24.48649	-571.4151			107.07007	-884.97696
		24.58559	-571.45776			107.51952	-884.97724
		24.68468	-571.49975			107.96897	-884.97753
		24.78378	-571.54109			108.41842	-884.9778
		24.88288	-571.58178			108.86787	-884.97808
		24.98198	-571.62184			109.31732	-884.97835
		25.08108	-571.66127			109.76677	-884.97861
		25.18018	-571.7001			110.21622	-884.97887
		25.27928	-571.73834			110.66567	-884.97913
		25.37838	-571.77599			111.11512	-884.97938
		25.47748	-571.81306			111.56456	-884.97963
		25.57658	-571.84957			112.01401	-884.97987
		25.67568	-571.88553			112.46346	-884.98011
		25.77477	-571.92095			112.91291	-884.98035
		25.87387	-571.95583			113.36236	-884.98058
		25.97297	-571.99019			113.81181	-884.98081
		26.07207	-572.02404			114.26126	-884.98104
		26.17117	-572.05739			114.71071	-884.98126
		26.27027	-572.09024			115.16016	-884.98148
		26.36937	-572.1226			115.60961	-884.98169
		26.46847	-572.1545			116.05906	-884.98191
		26.56757	-572.18592			116.50851	-884.98211
		26.66667	-572.21688			116.95796	-884.98232
		26.76577	-572.2474			117.40741	-884.98252
		26.86486	-572.27747			117.85686	-884.98272
		26.96396	-572.30711			118.30631	-884.98292
		27.06306	-572.33632			118.75576	-884.98311
		27.16216	-572.36511			119.20521	-884.9833
		27.26126	-572.39349			119.65465	-884.98349
		27.36036	-572.42147			120.1041	-884.98367
		27.45946	-572.44904			120.55355	-884.98386
		27.55856	-572.47623			121.003	-884.98403
		27.65766	-572.50304			121.45245	-884.98421
		27.75676	-572.52947			121.9019	-884.98439
		27.85586	-572.55552			122.35135	-884.98456
		27.95495	-572.58122			122.8008	-884.98473
		28.05405	-572.60655			123.25025	-884.98489
		28.15315	-572.63154			123.6997	-884.98506
		28.25225	-572.65618			124.14915	-884.98522
		28.35135	-572.68048			124.5986	-884.98538
		28.45045	-572.70445			125.04805	-884.98553
		28.54955	-572.72809			125.4975	-884.98569
		28.64865	-572.75141			125.94695	-884.98584
		28.74775	-572.77441			126.3964	-884.98599
		28.84685	-572.7971			126.84585	-884.98614
		28.94595	-572.81948			127.2953	-884.98629
		29.04505	-572.84156			127.74474	-884.98643
		29.14414	-572.86335			128.19419	-884.98657
		29.24324	-572.88484			128.64364	-884.98671
		29.34234	-572.90605			129.09309	-884.98685
		29.44144	-572.92698			129.54254	-884.98699
		29.54054	-572.94763			129.99199	-884.98712
		29.63964	-572.96801			130.44144	-884.98726
		29.73874	-572.98812			130.89089	-884.98739
		29.83784	-573.00796			131.34034	-884.98752
		29.93694	-573.02755			131.78979	-884.98764
		30.03604	-573.04688			132.23924	-884.98777
		30.13514	-573.06596			132.68869	-884.98789
		30.23423	-573.08479			133.13814	-884.98801
		30.33333	-573.10338			133.58759	-884.98813
		30.43243	-573.12174			134.03704	-884.98825
		30.53153	-573.13985			134.48649	-884.98837
		30.63063	-573.15774			134.93594	-884.98849
		30.72973	-573.17539			135.38539	-884.9886
		30.82883	-573.19283			135.83483	-884.98871
		30.92793	-573.21004			136.28428	-884.98883
		31.02703	-573.22703			136.73373	-884.98894
		31.12613	-573.24381			137.18318	-884.98904
		31.22523	-573.26038			137.63263	-884.98915
		31.32432	-573.27675			138.08208	-884.98926
		31.42342	-573.29291			138.53153	-884.98936
		31.52252	-573.30887			138.98098	-884.98946
		31.62162	-573.32463			139.43043	-884.98956
		31.72072	-573.34019			139.87988	-884.98967
		31.81982	-573.35557			140.32933	-884.98976
		31.91892	-573.37075			140.77878	-884.98986
		32.01802	-573.38575			141.22823	-884.98996
		32.11712	-573.40057			141.67768	-884.99005
		32.21622	-573.4152			142.12713	-884.99015
		32.31532	-573.42966			142.57658	-884.99024
		32.41441	-573.44395			143.02603	-884.99033
		32.51351	-573.45806			143.47548	-884.99042
		32.61261	-573.472			143.92492	-884.99051
		32.71171	-573.48578			144.37437	-884.9906
		32.81081	-573.49939			144.82382	-884.99069
		32.90991	-573.51283			145.27327	-884.99077
		33.00901	-573.52612			145.72272	-884.99086
		33.10811	-573.53925			146.17217	-884.99094
		33.20721	-573.55223			146.62162	-884.99103
		33.30631	-573.56505			147.07107	-884.99111
		33.40541	-573.57772			147.52052	-884.99119
		33.5045	-573.59025			147.96997	-884.99127
		33.6036	-573.60262			148.41942	-884.99135
		33.7027	-573.61486			148.86887	-884.99143
		33.8018	-573.62695			149.31832	-884.9915
		33.9009	-573.6389			149.76777	-884.99158
		34	-573.65071			150.21722	-884.99166
		34.0991	-573.66239			150.66667	-884.99173
		34.1982	-573.67393			151.11612	-884.9918
		34.2973	-573.68534			151.56557	-884.99188
		34.3964	-573.69662			152.01502	-884.99195
		34.4955	-573.70778			152.46446	-884.99202
		34.59459	-573.7188			152.91391	-884.99209
		34.69369	-573.7297			153.36336	-884.99216
		34.79279	-573.74048			153.81281	-884.99223
		34.89189	-573.75114			154.26226	-884.99229
		34.99099	-573.76167			154.71171	-884.99236
		35.09009	-573.77209			155.16116	-884.99243
		35.18919	-573.78239			155.61061	-884.99249
		35.28829	-573.79258			156.06006	-884.99256
		35.38739	-573.80266			156.50951	-884.99262
		35.48649	-573.81262			156.95896	-884.99268
		35.58559	-573.82247			157.40841	-884.99275
		35.68468	-573.83222			157.85786	-884.99281
		35.78378	-573.84186			158.30731	-884.99287
		35.88288	-573.85139			158.75676	-884.99293
		35.98198	-573.86082			159.20621	-884.99299
		36.08108	-573.87014			159.65566	-884.99305
		36.18018	-573.87936			160.10511	-884.99311
		36.27928	-573.88849			160.55455	-884.99317
		36.37838	-573.89751			161.004	-884.99322
		36.47748	-573.90644			161.45345	-884.99328
		36.57658	-573.91527			161.9029	-884.99333
		36.67568	-573.92401			162.35235	-884.99339
		36.77477	-573.93266			162.8018	-884.99344
		36.87387	-573.94121			163.25125	-884.9935
		36.97297	-573.94967			163.7007	-884.99355
		37.07207	-573.95804			164.15015	-884.9936
		37.17117	-573.96632			164.5996	-884.99366
		37.27027	-573.97452			165.04905	-884.99371
		37.36937	-573.98263			165.4985	-884.99376
		37.46847	-573.99065			165.94795	-884.99381
		37.56757	-573.99859			166.3974	-884.99386
		37.66667	-574.00645			166.84685	-884.99391
		37.76577	-574.01422			167.2963	-884.99396
		37.86486	-574.02192			167.74575	-884.99401
		37.96396	-574.02953			168.1952	-884.99406
		38.06306	-574.03707			168.64464	-884.9941
		38.16216	-574.04453			169.09409	-884.99415
		38.26126	-574.05191			169.54354	-884.9942
		38.36036	-574.05921			169.99299	-884.99424
		38.45946	-574.06644			170.44244	-884.99429
		38.55856	-574.0736			170.89189	-884.99433
		38.65766	-574.08069			171.34134	-884.99438
		38.75676	-574.0877			171.79079	-884.99442
		38.85586	-574.09464			172.24024	-884.99446
		38.95495	-574.10151			172.68969	-884.99451
		39.05405	-574.10831			173.13914	-884.99455
		39.15315	-574.11505			173.58859	-884.99459
		39.25225	-574.12171			174.03804	-884.99463
		39.35135	-574.12831			174.48749	-884.99468
		39.45045	-574.13484			174.93694	-884.99472
		39.54955	-574.14131			175.38639	-884.99476
		39.64865	-574.14772			175.83584	-884.9948
		39.74775	-574.15406			176.28529	-884.99484
		39.84685	-574.16034			176.73473	-884.99488
		39.94595	-574.16655			177.18418	-884.99491
		40.04505	-574.17271			177.63363	-884.99495
		40.14414	-574.1788			178.08308	-884.99499
		40.24324	-574.18484			178.53253	-884.99503
		40.34234	-574.19081			178.98198	-884.99507
		40.44144	-574.19673			179.43143	-884.9951
		40.54054	-574.20259			179.88088	-884.99514
		40.63964	-574.2084			180.33033	-884.99518
		40.73874	-574.21414			180.77978	-884.99521
		40.83784	-574.21984			181.22923	-884.99525
		40.93694	-574.22547			181.67868	-884.99528
		41.03604	-574.23106			182.12813	-884.99532
		41.13514	-574.23659			182.57758	-884.99535
		41.23423	-574.24206			183.02703	-884.99539
		41.33333	-574.24749			183.47648	-884.99542
		41.43243	-574.25286			183.92593	-884.99545
		41.53153	-574.25818			184.37538	-884.99549
		41.63063	-574.26346			184.82482	-884.99552
		41.72973	-574.26868			185.27427	-884.99555
		41.82883	-574.27385			185.72372	-884.99558
		41.92793	-574.27897			186.17317	-884.99562
		42.02703	-574.28405			186.62262	-884.99565
		42.12613	-574.28908			187.07207	-884.99568
		42.22523	-574.29406			187.52152	-884.99571
		42.32432	-574.299			187.97097	-884.99574
		42.42342	-574.30389			188.42042	-884.99577
		42.52252	-574.30873			188.86987	-884.9958
		42.62162	-574.31353			189.31932	-884.99583
		42.72072	-574.31829			189.76877	-884.99586
		42.81982	-574.323			190.21822	-884.99589
		42.91892	-574.32767			190.66767	-884.99592
		43.01802	-574.33229			191.11712	-884.99595
		43.11712	-574.33687			191.56657	-884.99598
		43.21622	-574.34142			192.01602	-884.996
		43.31532	-574.34592			192.46547	-884.99603
		43.41441	-574.35037			192.91491	-884.99606
		43.51351	-574.35479			193.36436	-884.99609
		43.61261	-574.35917			193.81381	-884.99611
		43.71171	-574.36351			194.26326	-884.99614
		43.81081	-574.36781			194.71271	-884.99617
		43.90991	-574.37207			195.16216	-884.99619
		44.00901	-574.3763			195.61161	-884.99622
		44.10811	-574.38048			196.06106	-884.99625
		44.20721	-574.38463			196.51051	-884.99627
		44.30631	-574.38874			196.95996	-884.9963
		44.40541	-574.39282			197.40941	-884.99632
		44.5045	-574.39686			197.85886	-884.99635
		44.6036	-574.40086			198.30831	-884.99637
		44.7027	-574.40483			198.75776	-884.9964
		44.8018	-574.40876			199.20721	-884.99642
		44.9009	-574.41266			199.65666	-884.99645
		45	-574.41652			200.10611	-884.99647
		45.0991	-574.42035			200.55556	-884.99649
		45.1982	-574.42415			201.00501	-884.99652
		45.2973	-574.42791			201.45445	-884.99654
		45.3964	-574.43165			201.9039	-884.99656
		45.4955	-574.43534			202.35335	-884.99659
		45.59459	-574.43901			202.8028	-884.99661
		45.69369	-574.44265			203.25225	-884.99663
		45.79279	-574.44625			203.7017	-884.99665
		45.89189	-574.44982			204.15115	-884.99668
		45.99099	-574.45337			204.6006	-884.9967
		46.09009	-574.45688			205.05005	-884.99672
		46.18919	-574.46036			205.4995	-884.99674
		46.28829	-574.46381			205.94895	-884.99676
		46.38739	-574.46723			206.3984	-884.99678
		46.48649	-574.47063			206.84785	-884.9968
		46.58559	-574.47399			207.2973	-884.99682
		46.68468	-574.47733			207.74675	-884.99685
		46.78378	-574.48064			208.1962	-884.99687
		46.88288	-574.48392			208.64565	-884.99689
		46.98198	-574.48717			209.0951	-884.99691
		47.08108	-574.4904			209.54454	-884.99693
		47.18018	-574.4936			209.99399	-884.99695
		47.27928	-574.49677			210.44344	-884.99696
		47.37838	-574.49992			210.89289	-884.99698
		47.47748	-574.50304			211.34234	-884.997
		47.57658	-574.50613			211.79179	-884.99702
		47.67568	-574.5092			212.24124	-884.99704
		47.77477	-574.51224			212.69069	-884.99706
		47.87387	-574.51526			213.14014	-884.99708
		47.97297	-574.51825			213.58959	-884.9971
		48.07207	-574.52122			214.03904	-884.99712
		48.17117	-574.52416			214.48849	-884.99713
		48.27027	-574.52708			214.93794	-884.99715
		48.36937	-574.52998			215.38739	-884.99717
		48.46847	-574.53285			215.83684	-884.99719
		48.56757	-574.5357			216.28629	-884.9972
		48.66667	-574.53853			216.73574	-884.99722
		48.76577	-574.54133			217.18519	-884.99724
		48.86486	-574.54411			217.63463	-884.99726
		48.96396	-574.54687			218.08408	-884.99727
		49.06306	-574.54961			218.53353	-884.99729
		49.16216	-574.55232			218.98298	-884.99731
		49.26126	-574.55501			219.43243	-884.99732
		49.36036	-574.55768			219.88188	-884.99734
		49.45946	-574.56033			220.33133	-884.99736
		49.55856	-574.56296			220.78078	-884.99737
		49.65766	-574.56557			221.23023	-884.99739
		49.75676	-574.56816			221.67968	-884.9974
		49.85586	-574.57072			222.12913	-884.99742
		49.95495	-574.57327			222.57858	-884.99743
		50.05405	-574.57579			223.02803	-884.99745
		50.15315	-574.5783			223.47748	-884.99747
		50.25225	-574.58079			223.92693	-884.99748
		50.35135	-574.58325			224.37638	-884.9975
		50.45045	-574.5857			224.82583	-884.99751
		50.54955	-574.58813			225.27528	-884.99753
		50.64865	-574.59054			225.72472	-884.99754
		50.74775	-574.59293			226.17417	-884.99756
		50.84685	-574.5953			226.62362	-884.99757
		50.94595	-574.59766			227.07307	-884.99758
		51.04505	-574.59999			227.52252	-884.9976
		51.14414	-574.60231			227.97197	-884.99761
		51.24324	-574.60461			228.42142	-884.99763
		51.34234	-574.60689			228.87087	-884.99764
		51.44144	-574.60916			229.32032	-884.99765
		51.54054	-574.6114			229.76977	-884.99767
		51.63964	-574.61363			230.21922	-884.99768
		51.73874	-574.61585			230.66867	-884.9977
		51.83784	-574.61804			231.11812	-884.99771
		51.93694	-574.62022			231.56757	-884.99772
		52.03604	-574.62238			232.01702	-884.99774
		52.13514	-574.62453			232.46647	-884.99775
		52.23423	-574.62666			232.91592	-884.99776
		52.33333	-574.62878			233.36537	-884.99777
		52.43243	-574.63087			233.81481	-884.99779
		52.53153	-574.63296			234.26426	-884.9978
		52.63063	-574.63502			234.71371	-884.99781
		52.72973	-574.63708			235.16316	-884.99782
		52.82883	-574.63911			235.61261	-884.99784
		52.92793	-574.64113			236.06206	-884.99785
		53.02703	-574.64314			236.51151	-884.99786
		53.12613	-574.64513			236.96096	-884.99787
		53.22523	-574.64711			237.41041	-884.99789
		53.32432	-574.64907			237.85986	-884.9979
		53.42342	-574.65101			238.30931	-884.99791
		53.52252	-574.65295			238.75876	-884.99792
		53.62162	-574.65486			239.20821	-884.99793
		53.72072	-574.65677			239.65766	-884.99795
		53.81982	-574.65866			240.10711	-884.99796
		53.91892	-574.66054			240.55656	-884.99797
		54.01802	-574.6624			241.00601	-884.99798
		54.11712	-574.66425			241.45546	-884.99799
		54.21622	-574.66608			241.9049	-884.998
		54.31532	-574.66791			242.35435	-884.99801
		54.41441	-574.66971			242.8038	-884.99802
		54.51351	-574.67151			243.25325	-884.99803
		54.61261	-574.67329			243.7027	-884.99805
		54.71171	-574.67506			244.15215	-884.99806
		54.81081	-574.67682			244.6016	-884.99807
		54.90991	-574.67857			245.05105	-884.99808
		55.00901	-574.6803			245.5005	-884.99809
		55.10811	-574.68202			245.94995	-884.9981
		55.20721	-574.68373			246.3994	-884.99811
		55.30631	-574.68542			246.84885	-884.99812
		55.40541	-574.6871			247.2983	-884.99813
		55.5045	-574.68878			247.74775	-884.99814
		55.6036	-574.69043			248.1972	-884.99815
		55.7027	-574.69208			248.64665	-884.99816
		55.8018	-574.69372			249.0961	-884.99817
		55.9009	-574.69534			249.54555	-884.99818
		56	-574.69696			249.99499	-884.99819
		56.0991	-574.69856			250.44444	-884.9982
		56.1982	-574.70015			250.89389	-884.99821
		56.2973	-574.70173			251.34334	-884.99822
		56.3964	-574.70329			251.79279	-884.99823
		56.4955	-574.70485			252.24224	-884.99824
		56.59459	-574.7064			252.69169	-884.99825
		56.69369	-574.70793			253.14114	-884.99826
		56.79279	-574.70946			253.59059	-884.99827
		56.89189	-574.71097			254.04004	-884.99827
		56.99099	-574.71248			254.48949	-884.99828
		57.09009	-574.71397			254.93894	-884.99829
		57.18919	-574.71545			255.38839	-884.9983
		57.28829	-574.71692			255.83784	-884.99831
		57.38739	-574.71839			256.28729	-884.99832
		57.48649	-574.71984			256.73674	-884.99833
		57.58559	-574.72128			257.18619	-884.99834
		57.68468	-574.72271			257.63564	-884.99835
		57.78378	-574.72414			258.08509	-884.99835
		57.88288	-574.72555			258.53453	-884.99836
		57.98198	-574.72695			258.98398	-884.99837
		58.08108	-574.72835			259.43343	-884.99838
		58.18018	-574.72973			259.88288	-884.99839
		58.27928	-574.73111			260.33233	-884.9984
		58.37838	-574.73247			260.78178	-884.99841
		58.47748	-574.73383			261.23123	-884.99841
		58.57658	-574.73518			261.68068	-884.99842
		58.67568	-574.73652			262.13013	-884.99843
		58.77477	-574.73785			262.57958	-884.99844
		58.87387	-574.73917			263.02903	-884.99845
		58.97297	-574.74048			263.47848	-884.99845
		59.07207	-574.74178			263.92793	-884.99846
		59.17117	-574.74307			264.37738	-884.99847
		59.27027	-574.74436			264.82683	-884.99848
		59.36937	-574.74564			265.27628	-884.99848
		59.46847	-574.74691			265.72573	-884.99849
		59.56757	-574.74817			266.17518	-884.9985
		59.66667	-574.74942			266.62462	-884.99851
		59.76577	-574.75066			267.07407	-884.99852
		59.86486	-574.7519			267.52352	-884.99852
		59.96396	-574.75312			267.97297	-884.99853
		60.06306	-574.75434			268.42242	-884.99854
		60.16216	-574.75555			268.87187	-884.99854
		60.26126	-574.75676			269.32132	-884.99855
		60.36036	-574.75795			269.77077	-884.99856
		60.45946	-574.75914			270.22022	-884.99857
		60.55856	-574.76032			270.66967	-884.99857
		60.65766	-574.76149			271.11912	-884.99858
		60.75676	-574.76265			271.56857	-884.99859
		60.85586	-574.76381			272.01802	-884.99859
		60.95495	-574.76496			272.46747	-884.9986
		61.05405	-574.7661			272.91692	-884.99861
		61.15315	-574.76724			273.36637	-884.99862
		61.25225	-574.76836			273.81582	-884.99862
		61.35135	-574.76948			274.26527	-884.99863
		61.45045	-574.77059			274.71471	-884.99864
		61.54955	-574.7717			275.16416	-884.99864
		61.64865	-574.7728			275.61361	-884.99865
		61.74775	-574.77389			276.06306	-884.99866
		61.84685	-574.77497			276.51251	-884.99866
		61.94595	-574.77605			276.96196	-884.99867
		62.04505	-574.77712			277.41141	-884.99868
		62.14414	-574.77819			277.86086	-884.99868
		62.24324	-574.77924			278.31031	-884.99869
		62.34234	-574.78029			278.75976	-884.99869
		62.44144	-574.78134			279.20921	-884.9987
		62.54054	-574.78237			279.65866	-884.99871
		62.63964	-574.7834			280.10811	-884.99871
		62.73874	-574.78443			280.55756	-884.99872
		62.83784	-574.78545			281.00701	-884.99873
		62.93694	-574.78646			281.45646	-884.99873
		63.03604	-574.78746			281.90591	-884.99874
		63.13514	-574.78846			282.35536	-884.99874
		63.23423	-574.78945			282.8048	-884.99875
		63.33333	-574.79044			283.25425	-884.99876
		63.43243	-574.79142			283.7037	-884.99876
		63.53153	-574.79239			284.15315	-884.99877
		63.63063	-574.79336			284.6026	-884.99877
		63.72973	-574.79432			285.05205	-884.99878
		63.82883	-574.79528			285.5015	-884.99878
		63.92793	-574.79623			285.95095	-884.99879
		64.02703	-574.79717			286.4004	-884.9988
		64.12613	-574.79811			286.84985	-884.9988
		64.22523	-574.79904			287.2993	-884.99881
		64.32432	-574.79997			287.74875	-884.99881
		64.42342	-574.80089			288.1982	-884.99882
		64.52252	-574.80181			288.64765	-884.99882
		64.62162	-574.80272			289.0971	-884.99883
		64.72072	-574.80362			289.54655	-884.99883
		64.81982	-574.80452			289.996	-884.99884
		64.91892	-574.80541			290.44545	-884.99885
		65.01802	-574.8063			290.89489	-884.99885
		65.11712	-574.80718			291.34434	-884.99886
		65.21622	-574.80806			291.79379	-884.99886
		65.31532	-574.80893			292.24324	-884.99887
		65.41441	-574.8098			292.69269	-884.99887
		65.51351	-574.81066			293.14214	-884.99888
		65.61261	-574.81152			293.59159	-884.99888
		65.71171	-574.81237			294.04104	-884.99889
		65.81081	-574.81321			294.49049	-884.99889
		65.90991	-574.81405			294.93994	-884.9989
		66.00901	-574.81489			295.38939	-884.9989
		66.10811	-574.81572			295.83884	-884.99891
		66.20721	-574.81655			296.28829	-884.99891
		66.30631	-574.81737			296.73774	-884.99892
		66.40541	-574.81818			297.18719	-884.99892
		66.5045	-574.81899			297.63664	-884.99893
		66.6036	-574.8198			298.08609	-884.99893
		66.7027	-574.8206			298.53554	-884.99894
		66.8018	-574.8214			298.98498	-884.99894
		66.9009	-574.82219			299.43443	-884.99895
		67	-574.82298			299.88388	-884.99895
		67.0991	-574.82376			300.33333	-884.99896
		67.1982	-574.82454			300.78278	-884.99896
		67.2973	-574.82531			301.23223	-884.99897
		67.3964	-574.82608			301.68168	-884.99897
		67.4955	-574.82684			302.13113	-884.99897
		67.59459	-574.8276			302.58058	-884.99898
		67.69369	-574.82836			303.03003	-884.99898
		67.79279	-574.82911			303.47948	-884.99899
		67.89189	-574.82986			303.92893	-884.99899
		67.99099	-574.8306			304.37838	-884.999
		68.09009	-574.83134			304.82783	-884.999
		68.18919	-574.83207			305.27728	-884.99901
		68.28829	-574.8328			305.72673	-884.99901
		68.38739	-574.83353			306.17618	-884.99901
		68.48649	-574.83425			306.62563	-884.99902
		68.58559	-574.83497			307.07508	-884.99902
		68.68468	-574.83568			307.52452	-884.99903
		68.78378	-574.83639			307.97397	-884.99903
		68.88288	-574.83709			308.42342	-884.99904
		68.98198	-574.83779			308.87287	-884.99904
		69.08108	-574.83849			309.32232	-884.99904
		69.18018	-574.83918			309.77177	-884.99905
		69.27928	-574.83987			310.22122	-884.99905
		69.37838	-574.84056			310.67067	-884.99906
		69.47748	-574.84124			311.12012	-884.99906
		69.57658	-574.84191			311.56957	-884.99906
		69.67568	-574.84259			312.01902	-884.99907
		69.77477	-574.84326			312.46847	-884.99907
		69.87387	-574.84392			312.91792	-884.99908
		69.97297	-574.84458			313.36737	-884.99908
		70.07207	-574.84524			313.81682	-884.99908
		70.17117	-574.8459			314.26627	-884.99909
		70.27027	-574.84655			314.71572	-884.99909
		70.36937	-574.84719			315.16517	-884.9991
		70.46847	-574.84784			315.61461	-884.9991
		70.56757	-574.84848			316.06406	-884.9991
		70.66667	-574.84911			316.51351	-884.99911
		70.76577	-574.84975			316.96296	-884.99911
		70.86486	-574.85038			317.41241	-884.99912
		70.96396	-574.851			317.86186	-884.99912
		71.06306	-574.85162			318.31131	-884.99912
		71.16216	-574.85224			318.76076	-884.99913
		71.26126	-574.85286			319.21021	-884.99913
		71.36036	-574.85347			319.65966	-884.99913
		71.45946	-574.85408			320.10911	-884.99914
		71.55856	-574.85468			320.55856	-884.99914
		71.65766	-574.85528			321.00801	-884.99914
		71.75676	-574.85588			321.45746	-884.99915
		71.85586	-574.85648			321.90691	-884.99915
		71.95495	-574.85707			322.35636	-884.99916
		72.05405	-574.85766			322.80581	-884.99916
		72.15315	-574.85824			323.25526	-884.99916
		72.25225	-574.85883			323.7047	-884.99917
		72.35135	-574.85941			324.15415	-884.99917
		72.45045	-574.85998			324.6036	-884.99917
		72.54955	-574.86055			325.05305	-884.99918
		72.64865	-574.86112			325.5025	-884.99918
		72.74775	-574.86169			325.95195	-884.99918
		72.84685	-574.86225			326.4014	-884.99919
		72.94595	-574.86281			326.85085	-884.99919
		73.04505	-574.86337			327.3003	-884.99919
		73.14414	-574.86393			327.74975	-884.9992
		73.24324	-574.86448			328.1992	-884.9992
		73.34234	-574.86503			328.64865	-884.9992
		73.44144	-574.86557			329.0981	-884.99921
		73.54054	-574.86611			329.54755	-884.99921
		73.63964	-574.86665			329.997	-884.99921
		73.73874	-574.86719			330.44645	-884.99922
		73.83784	-574.86772			330.8959	-884.99922
		73.93694	-574.86825			331.34535	-884.99922
		74.03604	-574.86878			331.79479	-884.99923
		74.13514	-574.86931			332.24424	-884.99923
		74.23423	-574.86983			332.69369	-884.99923
		74.33333	-574.87035			333.14314	-884.99923
		74.43243	-574.87087			333.59259	-884.99924
		74.53153	-574.87138			334.04204	-884.99924
		74.63063	-574.87189			334.49149	-884.99924
		74.72973	-574.8724			334.94094	-884.99925
		74.82883	-574.87291			335.39039	-884.99925
		74.92793	-574.87341			335.83984	-884.99925
		75.02703	-574.87391			336.28929	-884.99926
		75.12613	-574.87441			336.73874	-884.99926
		75.22523	-574.87491			337.18819	-884.99926
		75.32432	-574.8754			337.63764	-884.99927
		75.42342	-574.87589			338.08709	-884.99927
		75.52252	-574.87638			338.53654	-884.99927
		75.62162	-574.87686			338.98599	-884.99927
		75.72072	-574.87734			339.43544	-884.99928
		75.81982	-574.87782			339.88488	-884.99928
		75.91892	-574.8783			340.33433	-884.99928
		76.01802	-574.87878			340.78378	-884.99929
		76.11712	-574.87925			341.23323	-884.99929
		76.21622	-574.87972			341.68268	-884.99929
		76.31532	-574.88019			342.13213	-884.99929
		76.41441	-574.88065			342.58158	-884.9993
		76.51351	-574.88112			343.03103	-884.9993
		76.61261	-574.88158			343.48048	-884.9993
		76.71171	-574.88203			343.92993	-884.9993
		76.81081	-574.88249			344.37938	-884.99931
		76.90991	-574.88294			344.82883	-884.99931
		77.00901	-574.88339			345.27828	-884.99931
		77.10811	-574.88384			345.72773	-884.99932
		77.20721	-574.88429			346.17718	-884.99932
		77.30631	-574.88473			346.62663	-884.99932
		77.40541	-574.88518			347.07608	-884.99932
		77.5045	-574.88562			347.52553	-884.99933
		77.6036	-574.88605			347.97497	-884.99933
		77.7027	-574.88649			348.42442	-884.99933
		77.8018	-574.88692			348.87387	-884.99933
		77.9009	-574.88735			349.32332	-884.99934
		78	-574.88778			349.77277	-884.99934
		78.0991	-574.88821			350.22222	-884.99934
		78.1982	-574.88863			350.67167	-884.99934
		78.2973	-574.88905			351.12112	-884.99935
		78.3964	-574.88947			351.57057	-884.99935
		78.4955	-574.88989			352.02002	-884.99935
		78.59459	-574.89031			352.46947	-884.99935
		78.69369	-574.89072			352.91892	-884.99936
		78.79279	-574.89113			353.36837	-884.99936
		78.89189	-574.89154			353.81782	-884.99936
		78.99099	-574.89195			354.26727	-884.99936
		79.09009	-574.89236			354.71672	-884.99937
		79.18919	-574.89276			355.16617	-884.99937
		79.28829	-574.89316			355.61562	-884.99937
		79.38739	-574.89356			356.06507	-884.99937
		79.48649	-574.89396			356.51451	-884.99938
		79.58559	-574.89435			356.96396	-884.99938
		79.68468	-574.89475			357.41341	-884.99938
		79.78378	-574.89514			357.86286	-884.99938
		79.88288	-574.89553			358.31231	-884.99939
		79.98198	-574.89592			358.76176	-884.99939
		80.08108	-574.8963			359.21121	-884.99939
		80.18018	-574.89669			359.66066	-884.99939
		80.27928	-574.89707			360.11011	-884.99939
		80.37838	-574.89745			360.55956	-884.9994
		80.47748	-574.89783			361.00901	-884.9994
		80.57658	-574.8982			361.45846	-884.9994
		80.67568	-574.89858			361.90791	-884.9994
		80.77477	-574.89895			362.35736	-884.99941
		80.87387	-574.89932			362.80681	-884.99941
		80.97297	-574.89969			363.25626	-884.99941
		81.07207	-574.90006			363.70571	-884.99941
		81.17117	-574.90042			364.15516	-884.99941
		81.27027	-574.90079			364.6046	-884.99942
		81.36937	-574.90115			365.05405	-884.99942
		81.46847	-574.90151			365.5035	-884.99942
		81.56757	-574.90187			365.95295	-884.99942
		81.66667	-574.90222			366.4024	-884.99942
		81.76577	-574.90258			366.85185	-884.99943
		81.86486	-574.90293			367.3013	-884.99943
		81.96396	-574.90328			367.75075	-884.99943
		82.06306	-574.90363			368.2002	-884.99943
		82.16216	-574.90398			368.64965	-884.99944
		82.26126	-574.90433			369.0991	-884.99944
		82.36036	-574.90467			369.54855	-884.99944
		82.45946	-574.90502			369.998	-884.99944
		82.55856	-574.90536			370.44745	-884.99944
		82.65766	-574.9057			370.8969	-884.99945
		82.75676	-574.90604			371.34635	-884.99945
		82.85586	-574.90637			371.7958	-884.99945
		82.95495	-574.90671			372.24525	-884.99945
		83.05405	-574.90704			372.69469	-884.99945
		83.15315	-574.90737			373.14414	-884.99946
		83.25225	-574.9077			373.59359	-884.99946
		83.35135	-574.90803			374.04304	-884.99946
		83.45045	-574.90836			374.49249	-884.99946
		83.54955	-574.90868			374.94194	-884.99946
		83.64865	-574.90901			375.39139	-884.99947
		83.74775	-574.90933			375.84084	-884.99947
		83.84685	-574.90965			376.29029	-884.99947
		83.94595	-574.90997			376.73974	-884.99947
		84.04505	-574.91029			377.18919	-884.99947
		84.14414	-574.91061			377.63864	-884.99947
		84.24324	-574.91092			378.08809	-884.99948
		84.34234	-574.91123			378.53754	-884.99948
		84.44144	-574.91155			378.98699	-884.99948
		84.54054	-574.91186			379.43644	-884.99948
		84.63964	-574.91217			379.88589	-884.99948
		84.73874	-574.91247			380.33534	-884.99949
		84.83784	-574.91278			380.78478	-884.99949
		84.93694	-574.91308			381.23423	-884.99949
		85.03604	-574.91339			381.68368	-884.99949
		85.13514	-574.91369			382.13313	-884.99949
		85.23423	-574.91399			382.58258	-884.99949
		85.33333	-574.91429			383.03203	-884.9995
		85.43243	-574.91459			383.48148	-884.9995
		85.53153	-574.91488			383.93093	-884.9995
		85.63063	-574.91518			384.38038	-884.9995
		85.72973	-574.91547			384.82983	-884.9995
		85.82883	-574.91577			385.27928	-884.99951
		85.92793	-574.91606			385.72873	-884.99951
		86.02703	-574.91635			386.17818	-884.99951
		86.12613	-574.91663			386.62763	-884.99951
		86.22523	-574.91692			387.07708	-884.99951
		86.32432	-574.91721			387.52653	-884.99951
		86.42342	-574.91749			387.97598	-884.99952
		86.52252	-574.91777			388.42543	-884.99952
		86.62162	-574.91806			388.87487	-884.99952
		86.72072	-574.91834			389.32432	-884.99952
		86.81982	-574.91862			389.77377	-884.99952
		86.91892	-574.91889			390.22322	-884.99952
		87.01802	-574.91917			390.67267	-884.99953
		87.11712	-574.91945			391.12212	-884.99953
		87.21622	-574.91972			391.57157	-884.99953
		87.31532	-574.91999			392.02102	-884.99953
		87.41441	-574.92027			392.47047	-884.99953
		87.51351	-574.92054			392.91992	-884.99953
		87.61261	-574.92081			393.36937	-884.99954
		87.71171	-574.92107			393.81882	-884.99954
		87.81081	-574.92134			394.26827	-884.99954
		87.90991	-574.92161			394.71772	-884.99954
		88.00901	-574.92187			395.16717	-884.99954
		88.10811	-574.92213			395.61662	-884.99954
		88.20721	-574.9224			396.06607	-884.99954
		88.30631	-574.92266			396.51552	-884.99955
		88.40541	-574.92292			396.96496	-884.99955
		88.5045	-574.92317			397.41441	-884.99955
		88.6036	-574.92343			397.86386	-884.99955
		88.7027	-574.92369			398.31331	-884.99955
		88.8018	-574.92394			398.76276	-884.99955
		88.9009	-574.9242			399.21221	-884.99956
		89	-574.92445			399.66166	-884.99956
		89.0991	-574.9247			400.11111	-884.99956
		89.1982	-574.92495			400.56056	-884.99956
		89.2973	-574.9252			401.01001	-884.99956
		89.3964	-574.92545			401.45946	-884.99956
		89.4955	-574.9257			401.90891	-884.99956
		89.59459	-574.92594			402.35836	-884.99957
		89.69369	-574.92619			402.80781	-884.99957
		89.79279	-574.92643			403.25726	-884.99957
		89.89189	-574.92668			403.70671	-884.99957
		89.99099	-574.92692			404.15616	-884.99957
		90.09009	-574.92716			404.60561	-884.99957
		90.18919	-574.9274			405.05506	-884.99957
		90.28829	-574.92764			405.5045	-884.99958
		90.38739	-574.92788			405.95395	-884.99958
		90.48649	-574.92811			406.4034	-884.99958
		90.58559	-574.92835			406.85285	-884.99958
		90.68468	-574.92858			407.3023	-884.99958
		90.78378	-574.92882			407.75175	-884.99958
		90.88288	-574.92905			408.2012	-884.99958
		90.98198	-574.92928			408.65065	-884.99959
		91.08108	-574.92951			409.1001	-884.99959
		91.18018	-574.92974			409.54955	-884.99959
		91.27928	-574.92997			409.999	-884.99959
		91.37838	-574.9302			410.44845	-884.99959
		91.47748	-574.93042			410.8979	-884.99959
		91.57658	-574.93065			411.34735	-884.99959
		91.67568	-574.93087			411.7968	-884.99959
		91.77477	-574.9311			412.24625	-884.9996
		91.87387	-574.93132			412.6957	-884.9996
		91.97297	-574.93154			413.14515	-884.9996
		92.07207	-574.93176			413.59459	-884.9996
		92.17117	-574.93198			414.04404	-884.9996
		92.27027	-574.9322			414.49349	-884.9996
		92.36937	-574.93242			414.94294	-884.9996
		92.46847	-574.93264			415.39239	-884.99961
		92.56757	-574.93285			415.84184	-884.99961
		92.66667	-574.93307			416.29129	-884.99961
		92.76577	-574.93328			416.74074	-884.99961
		92.86486	-574.93349			417.19019	-884.99961
		92.96396	-574.93371			417.63964	-884.99961
		93.06306	-574.93392			418.08909	-884.99961
		93.16216	-574.93413			418.53854	-884.99961
		93.26126	-574.93434			418.98799	-884.99962
		93.36036	-574.93455			419.43744	-884.99962
		93.45946	-574.93475			419.88689	-884.99962
		93.55856	-574.93496			420.33634	-884.99962
		93.65766	-574.93517			420.78579	-884.99962
		93.75676	-574.93537			421.23524	-884.99962
		93.85586	-574.93558			421.68468	-884.99962
		93.95495	-574.93578			422.13413	-884.99962
		94.05405	-574.93598			422.58358	-884.99963
		94.15315	-574.93619			423.03303	-884.99963
		94.25225	-574.93639			423.48248	-884.99963
		94.35135	-574.93659			423.93193	-884.99963
		94.45045	-574.93679			424.38138	-884.99963
		94.54955	-574.93699			424.83083	-884.99963
		94.64865	-574.93718			425.28028	-884.99963
		94.74775	-574.93738			425.72973	-884.99963
		94.84685	-574.93758			426.17918	-884.99963
		94.94595	-574.93777			426.62863	-884.99964
		95.04505	-574.93797			427.07808	-884.99964
		95.14414	-574.93816			427.52753	-884.99964
		95.24324	-574.93835			427.97698	-884.99964
		95.34234	-574.93854			428.42643	-884.99964
		95.44144	-574.93874			428.87588	-884.99964
		95.54054	-574.93893			429.32533	-884.99964
		95.63964	-574.93912			429.77477	-884.99964
		95.73874	-574.9393			430.22422	-884.99964
		95.83784	-574.93949			430.67367	-884.99965
		95.93694	-574.93968			431.12312	-884.99965
		96.03604	-574.93987			431.57257	-884.99965
		96.13514	-574.94005			432.02202	-884.99965
		96.23423	-574.94024			432.47147	-884.99965
		96.33333	-574.94042			432.92092	-884.99965
		96.43243	-574.9406			433.37037	-884.99965
		96.53153	-574.94079			433.81982	-884.99965
		96.63063	-574.94097			434.26927	-884.99965
		96.72973	-574.94115			434.71872	-884.99966
		96.82883	-574.94133			435.16817	-884.99966
		96.92793	-574.94151			435.61762	-884.99966
		97.02703	-574.94169			436.06707	-884.99966
		97.12613	-574.94187			436.51652	-884.99966
		97.22523	-574.94204			436.96597	-884.99966
		97.32432	-574.94222			437.41542	-884.99966
		97.42342	-574.9424			437.86486	-884.99966
		97.52252	-574.94257			438.31431	-884.99966
		97.62162	-574.94275			438.76376	-884.99967
		97.72072	-574.94292			439.21321	-884.99967
		97.81982	-574.9431			439.66266	-884.99967
		97.91892	-574.94327			440.11211	-884.99967
		98.01802	-574.94344			440.56156	-884.99967
		98.11712	-574.94361			441.01101	-884.99967
		98.21622	-574.94378			441.46046	-884.99967
		98.31532	-574.94395			441.90991	-884.99967
		98.41441	-574.94412			442.35936	-884.99967
		98.51351	-574.94429			442.80881	-884.99967
		98.61261	-574.94446			443.25826	-884.99968
		98.71171	-574.94462			443.70771	-884.99968
		98.81081	-574.94479			444.15716	-884.99968
		98.90991	-574.94496			444.60661	-884.99968
		99.00901	-574.94512			445.05606	-884.99968
		99.10811	-574.94529			445.50551	-884.99968
		99.20721	-574.94545			445.95495	-884.99968
		99.30631	-574.94561			446.4044	-884.99968
		99.40541	-574.94577			446.85385	-884.99968
		99.5045	-574.94594			447.3033	-884.99968
		99.6036	-574.9461			447.75275	-884.99968
		99.7027	-574.94626			448.2022	-884.99969
		99.8018	-574.94642			448.65165	-884.99969
		99.9009	-574.94658			449.1011	-884.99969
		100	-574.94674			450	-884.99969

## Sheet: Figure 2c
pH	Zeta Potential (mV)	error bar
3	-29.3	0.55678
4	-32.3333	0.25166
5	-35.0333	0.20817
6	-39.2333	0.55076
7	-41.3	0.55678
8	-46.4333	0.25166
9	-56.4	0.75498

## Sheet: Figure 3e
Energy (eV)	Normalized χμ(E)	Energy (eV)	Normalized χμ(E)	Energy (eV)	Normalized χμ(E)	Energy (eV)	Normalized χμ(E)	Energy (eV)	Normalized χμ(E)	Energy (eV)	Normalized χμ(E)	Energy (eV)	Normalized χμ(E)
7513.65	0.00549	7514.65	0.00736	7507.15	0.0039	7514.4	0.00271	7513.54	0.00182	7513.53	0.0056	7512.79	0.00294
7518.71	0.00512	7519.69	0.00677	7517.12	0.00244	7519.16	0.00357	7518.36	0.00161	7518.37	0.00527	7516.69	0.0026
7523.76	0.00524	7524.71	0.00636	7522.13	0.00254	7524.16	0.00254	7523.36	0.00151	7523.36	0.00481	7520.7	0.00233
7528.75	0.00456	7529.71	0.00607	7527.12	0.00251	7529.23	0.00358	7528.33	0.00128	7528.35	0.00473	7524.58	0.00214
7533.76	0.00359	7534.72	0.00548	7532.12	0.00241	7534.25	0.00241	7533.35	0.00117	7533.35	0.00428	7528.63	0.00193
7538.74	0.00332	7539.72	0.00481	7537.14	0.00268	7539.28	0.00185	7538.36	0.000975543	7538.36	0.004	7532.66	0.00177
7543.74	0.00336	7544.74	0.0042	7542.14	0.00234	7544.09	0.00256	7543.35	0.000899882	7543.36	0.00347	7536.8	0.00169
7548.72	0.00323	7549.73	0.004	7547.13	0.00235	7549.08	0.000629982	7548.36	0.000780856	7548.36	0.00306	7540.75	0.00149
7553.7	0.00243	7554.75	0.00369	7552.13	0.00207	7554.23	0.00071825	7553.37	0.000661966	7553.37	0.00271	7544.52	0.00123
7558.69	0.00241	7559.75	0.00301	7557.14	0.0014	7559.29	0.000625413	7558.38	0.00055503	7558.37	0.00239	7548.53	0.00125
7563.7	0.00124	7564.71	0.00274	7562.13	0.000850229	7564.27	0.0014	7563.38	0.000441839	7563.38	0.00209	7552.61	0.00106
7568.7	0.00121	7569.7	0.00196	7567.12	0.000341985	7569.12	0.000137049	7568.35	0.000345515	7568.36	0.00173	7556.58	0.00101
7573.69	0.000823966	7574.7	0.0018	7572.12	0.000559436	7574.11	0.000169218	7573.35	0.000247396	7573.4	0.0016	7560.72	0.000864959
7578.72	0.000973082	7579.69	0.00144	7577.12	0.000794748	7579.25	0.000499291	7578.4	0.000134769	7578.41	0.00121	7564.78	0.000716916
7583.73	0.00062283	7584.68	0.00104	7582.11	0.00102	7584.28	0.00066209	7583.38	-2.37565e-05	7583.4	0.00101	7568.6	0.00051622
7588.76	0.000255431	7589.68	0.000613188	7587.13	0.000984605	7589.08	0.000119126	7588.38	-7.26523e-05	7588.41	0.000782777	7572.51	0.00045705
7593.77	5.32102e-05	7594.68	0.000239689	7592.12	0.000616897	7594.1	-0.000430351	7593.39	-0.000123103	7593.39	0.000695707	7576.39	0.000336555
7598.77	0.00034539	7599.69	7.35046e-05	7597.12	0.000284887	7599.12	-0.000475008	7598.39	-0.000180834	7598.4	0.000407205	7580.64	0.000378462
7603.81	0.000127092	7604.7	-0.00015285	7602.14	-0.000317753	7604.19	0.000269109	7603.39	-0.000223497	7603.38	0.00023677	7584.69	0.000247129
7608.8	-0.000229261	7609.68	-0.000346823	7607.12	-0.000488128	7609.25	0.000528034	7608.38	-0.000255257	7608.38	9.65023e-06	7588.75	0.000121539
7613.84	-0.000353982	7614.71	-0.000515041	7612.12	-0.00111	7614.16	-0.000173047	7613.35	-0.000304311	7613.36	-0.000298187	7592.54	-0.000138113
7618.83	-0.000611794	7619.69	-0.000998187	7617.12	-0.000732586	7619.08	-0.000308488	7618.36	-0.000340343	7618.35	-0.000578166	7596.53	-0.000138531
7623.85	-0.00057666	7624.72	-0.00139	7622.13	-0.00048451	7624.12	-0.000554772	7623.37	-0.000378196	7623.36	-0.000808648	7600.58	-9.30189e-05
7628.83	-0.000902457	7629.75	-0.00114	7627.12	-0.000599849	7629.24	-0.00113	7628.36	-0.000375933	7628.35	-0.00101	7604.63	-0.000142321
7633.85	-0.000450266	7634.73	-0.0012	7632.13	-0.000402743	7634.15	-0.0014	7633.35	-0.00038263	7633.35	-0.00113	7608.71	-0.000186224
7638.87	-0.000629074	7639.74	-0.00171	7637.13	-0.000298196	7639.12	-0.0012	7638.35	-0.000358669	7638.36	-0.0013	7612.77	-0.000286298
7643.89	-0.00138	7644.73	-0.00171	7642.13	-0.000721624	7644.04	-0.00107	7643.36	-0.000305091	7643.34	-0.00124	7616.7	-0.000453135
7648.88	-0.00101	7649.74	-0.00165	7647.13	-0.00119	7648.95	-0.000485724	7648.35	-0.000247894	7648.35	-0.00143	7620.6	-0.000480769
7653.89	-0.00116	7654.75	-0.00165	7652.14	-0.0017	7654.19	-0.000328965	7653.35	-0.000159784	7653.34	-0.00153	7624.57	-0.000534401
7658.9	-0.00141	7659.74	-0.00171	7657.16	-0.00157	7659.16	-0.000253264	7658.34	-3.27125e-05	7658.34	-0.0016	7628.64	-0.00042021
7663.87	-0.0014	7664.75	-0.00153	7662.13	-0.000685628	7664.08	-0.000352091	7663.35	9.42474e-05	7663.36	-0.00137	7632.75	-0.000530747
7668.88	-0.000912868	7669.73	-0.00123	7667.14	-7.50909e-05	7669.01	0.000411915	7668.35	0.000310934	7668.33	-0.00129	7636.76	-0.000399089
7673.87	-0.000255277	7674.75	-0.00125	7672.15	0.000282178	7673.94	0.000918681	7673.36	0.000616198	7673.35	-0.00111	7640.71	-0.000500465
7678.87	-0.000469391	7679.76	-0.000432044	7677.15	0.00141	7679.17	0.00124	7678.36	0.00102	7678.35	-0.000970077	7644.58	-0.000400765
7683.86	0.000670079	7684.74	0.00115	7682.15	0.00187	7684.17	0.00182	7683.34	0.00163	7683.34	-0.000358458	7648.57	-0.000303687
7688.84	0.00124	7689.71	0.00337	7687.13	0.00221	7689.1	0.00247	7688.35	0.00254	7688.36	0.000464034	7652.54	-0.000391432
7689.3	0.00105	7690.25	0.00196	7692.14	0.00355	7694	0.00469	7688.62	0.0026	7688.61	0.000498527	7656.68	-0.000326765
7689.7	0.00124	7690.76	0.00163	7693.27	0.00485	7698.92	0.00813	7688.91	0.00262	7688.9	0.000324764	7660.73	-0.000239631
7690.18	0.00173	7691.21	0.00177	7694.48	0.0054	7699.56	0.00694	7689.25	0.00271	7689.23	0.000547108	7664.68	-0.000136397
7690.67	0.00141	7691.68	0.00159	7695.66	0.00543	7700.01	0.00687	7689.56	0.00277	7689.56	0.000709034	7668.61	4.99044e-05
7691.18	0.00178	7692.18	0.00166	7696.86	0.00593	7700.63	0.00799	7689.91	0.00288	7689.91	0.000904332	7672.57	0.00033808
7691.71	0.00171	7692.69	0.002	7698.07	0.00576	7701.05	0.00851	7690.18	0.00293	7690.15	0.000947949	7676.56	0.0004842
7692.21	0.00209	7693.2	0.00205	7699.27	0.00768	7701.59	0.00887	7690.48	0.00301	7690.47	0.0011	7680.61	0.000971265
7692.65	0.00201	7693.71	0.00217	7700.47	0.00871	7702.06	0.00945	7690.75	0.0031	7690.76	0.00114	7684.7	0.00148
7693.18	0.00235	7694.15	0.00251	7701.67	0.01091	7702.57	0.01035	7691.04	0.00322	7691.02	0.00109	7688.73	0.00216
7693.78	0.00247	7694.69	0.00284	7702.87	0.01231	7703.19	0.01138	7691.32	0.00331	7691.32	0.00121	7689.74	0.00177
7694.25	0.00241	7695.23	0.00309	7704.07	0.01556	7703.69	0.01267	7691.62	0.0034	7691.61	0.00113	7690.66	0.00207
7694.73	0.0026	7695.81	0.00362	7705.26	0.01909	7704.14	0.01279	7691.92	0.00349	7691.91	0.00139	7691.7	0.00233
7695.19	0.00291	7696.22	0.00365	7706.46	0.02757	7704.68	0.0142	7692.24	0.00361	7692.23	0.00148	7692.74	0.00261
7695.68	0.00271	7696.68	0.00342	7707.66	0.0587	7705.16	0.01636	7692.54	0.00374	7692.54	0.00163	7693.61	0.0029
7696.2	0.00353	7697.18	0.00362	7708.87	0.09505	7705.69	0.01831	7692.86	0.00383	7692.85	0.00159	7694.53	0.00324
7696.7	0.0038	7697.7	0.00438	7710.07	0.1111	7706.14	0.02109	7693.16	0.00395	7693.15	0.00174	7695.63	0.0036
7697.2	0.00384	7698.21	0.00466	7711.26	0.12501	7706.62	0.02445	7693.43	0.00405	7693.42	0.00172	7696.1	0.00375
7697.67	0.00406	7698.7	0.00492	7712.47	0.14578	7707.1	0.02987	7693.71	0.00419	7693.71	0.00195	7696.53	0.00379
7698.17	0.00433	7699.15	0.00538	7713.66	0.17708	7707.69	0.03884	7694.01	0.00436	7694.02	0.00182	7697.03	0.00404
7698.75	0.00465	7699.66	0.00584	7714.87	0.2396	7708.14	0.05062	7694.34	0.00449	7694.34	0.0019	7697.51	0.00423
7699.3	0.00503	7700.25	0.00633	7716.06	0.34292	7708.68	0.06934	7694.68	0.00467	7694.66	0.00206	7698.07	0.00455
7699.71	0.00577	7700.84	0.00696	7717.27	0.49779	7709.15	0.08948	7694.95	0.00476	7694.97	0.00227	7698.49	0.00485
7700.19	0.00542	7701.23	0.00773	7718.46	0.67483	7709.66	0.10999	7695.33	0.00491	7695.28	0.00236	7699	0.00522
7700.67	0.00641	7701.69	0.00816	7719.67	0.835	7710.14	0.12484	7695.56	0.00504	7695.56	0.00239	7699.48	0.0056
7701.19	0.00621	7702.18	0.00926	7720.86	0.99459	7710.62	0.13526	7695.85	0.00513	7695.85	0.00273	7699.98	0.00593
7701.72	0.00668	7702.68	0.00982	7722.06	1.13606	7711.1	0.14242	7696.15	0.00526	7696.15	0.0027	7700.52	0.0063
7702.2	0.0074	7703.21	0.01102	7723.28	1.22823	7711.55	0.14696	7696.42	0.00538	7696.43	0.00289	7701.02	0.00672
7702.67	0.00861	7703.69	0.01244	7724.47	1.24135	7712.06	0.15196	7696.74	0.00559	7696.72	0.00309	7701.53	0.00719
7703.17	0.00903	7704.16	0.01379	7725.67	1.21802	7712.56	0.1573	7697.03	0.00581	7697.03	0.00309	7702.01	0.00767
7703.73	0.00982	7704.66	0.0155	7726.86	1.1745	7713.07	0.16864	7697.34	0.00602	7697.34	0.00326	7702.54	0.00822
7704.33	0.01089	7705.23	0.01753	7728.06	1.12679	7713.52	0.18484	7697.64	0.0062	7697.64	0.00332	7703.1	0.00893
7704.7	0.01165	7705.74	0.01984	7729.26	1.07974	7714.03	0.21159	7697.97	0.00641	7697.94	0.00349	7703.55	0.00963
7705.18	0.01252	7706.29	0.02231	7730.46	1.0424	7714.51	0.24432	7698.25	0.00661	7698.24	0.00366	7704.09	0.01042
7705.69	0.01459	7706.68	0.02555	7731.67	1.01594	7714.99	0.2846	7698.52	0.00685	7698.52	0.00398	7704.56	0.01129
7706.18	0.01751	7707.18	0.03044	7732.86	0.99306	7715.47	0.32768	7698.81	0.00713	7698.81	0.00427	7705.04	0.01223
7706.71	0.0217	7707.68	0.03697	7734.06	0.97831	7715.95	0.37075	7699.12	0.00744	7699.11	0.00446	7705.58	0.01346
7707.2	0.02662	7708.21	0.0456	7735.25	0.96199	7716.43	0.41846	7699.45	0.00779	7699.46	0.00473	7706.09	0.01503
7707.67	0.03439	7708.7	0.05669	7736.47	0.95418	7716.91	0.46262	7699.78	0.00803	7699.79	0.00491	7706.56	0.01682
7708.16	0.04867	7709.16	0.06624	7738.11	0.93911	7717.39	0.50747	7700.09	0.00829	7700.09	0.00528	7707.1	0.01953
7708.74	0.05963	7709.65	0.07476	7739.12	0.93031	7717.9	0.54952	7700.38	0.00852	7700.36	0.00541	7707.63	0.02326
7709.31	0.06571	7710.22	0.08212	7741.11	0.91393	7718.46	0.59452	7700.68	0.0088	7700.65	0.00559	7708.17	0.02794
7709.71	0.0674	7710.84	0.08869	7742.13	0.90295	7718.94	0.63383	7700.94	0.00908	7700.94	0.00595	7708.62	0.03298
7710.19	0.06989	7711.22	0.09376	7743.13	0.89045	7719.42	0.67529	7701.23	0.00948	7701.24	0.00597	7709.13	0.03787
7710.68	0.0732	7711.7	0.10026	7745.12	0.86692	7719.93	0.71493	7701.52	0.00993	7701.52	0.00628	7709.63	0.04201
7711.18	0.07786	7712.17	0.10926	7747.12	0.84492	7720.44	0.75408	7701.82	0.01038	7701.81	0.00661	7710.11	0.04626
7711.71	0.08623	7712.69	0.12263	7748.12	0.8376	7720.95	0.79027	7702.13	0.0109	7702.14	0.00705	7710.68	0.05343
7712.19	0.09741	7713.21	0.1399	7749.13	0.8342	7721.46	0.83138	7702.44	0.01146	7702.44	0.00747	7711.15	0.06369
7712.68	0.11242	7713.69	0.16188	7751.12	0.83899	7721.91	0.86905	7702.74	0.01204	7702.74	0.00767	7711.66	0.07783
7713.15	0.13465	7714.16	0.18864	7753.13	0.85434	7722.44	0.91164	7703.05	0.01265	7703.06	0.00812	7712.17	0.09943
7713.73	0.16572	7714.64	0.21751	7755.13	0.87498	7722.98	0.95094	7703.34	0.01327	7703.34	0.00837	7712.68	0.1307
7714.32	0.1918	7715.22	0.25274	7757.11	0.89743	7723.44	0.98561	7703.62	0.01407	7703.61	0.009	7713.13	0.16954
7714.73	0.21096	7715.82	0.28894	7758.13	0.9086	7723.97	1.01597	7703.91	0.01513	7703.91	0.0093	7713.72	0.21098
7715.21	0.24006	7716.2	0.31753	7759.13	0.92092	7724.45	1.03977	7704.23	0.01638	7704.22	0.01003	7714.12	0.26602
7715.67	0.275	7716.72	0.35277	7761.11	0.94016	7724.93	1.0557	7704.55	0.0176	7704.55	0.01061	7714.62	0.34306
7716.17	0.31536	7717.17	0.38954	7762.12	0.94992	7725.5	1.06583	7704.87	0.0186	7704.86	0.01075	7715.16	0.4224
7716.71	0.3597	7717.67	0.43302	7764.12	0.96187	7725.98	1.07034	7705.2	0.01965	7705.18	0.0111	7715.64	0.45574
7717.21	0.40072	7718.21	0.47831	7766.12	0.97173	7726.55	1.07362	7705.46	0.02053	7705.46	0.0115	7716.12	0.43976
7717.68	0.44764	7718.71	0.52494	7768.11	0.97958	7727.03	1.07413	7705.79	0.02188	7705.78	0.0123	7716.66	0.41323
7718.15	0.5015	7719.19	0.57427	7769.13	0.98298	7727.51	1.0742	7706.05	0.02333	7706.05	0.01288	7717.05	0.40245
7718.73	0.5665	7719.64	0.62123	7771.11	0.98918	7728.1	1.07499	7706.32	0.02572	7706.33	0.01399	7717.62	0.40801
7719.31	0.61816	7720.22	0.67555	7773.13	0.99377	7728.61	1.07409	7706.63	0.02923	7706.63	0.01506	7718.12	0.42306
7719.72	0.65284	7720.72	0.72398	7775.13	0.99089	7729.09	1.07394	7706.93	0.03375	7706.91	0.01698	7718.55	0.44221
7720.23	0.70123	7721.33	0.77821	7777.11	0.99029	7729.6	1.07283	7707.23	0.03995	7707.23	0.01899	7719	0.46183
7720.68	0.7525	7721.7	0.81797	7778.12	0.98958	7730.09	1.0714	7707.53	0.0484	7707.53	0.02196	7719.48	0.48292
7721.18	0.81096	7722.17	0.86213	7780.13	0.98803	7730.65	1.06988	7707.87	0.0608	7707.84	0.0254	7719.93	0.5087
7721.7	0.86696	7722.67	0.90786	7782.1	0.98362	7731.13	1.06835	7708.14	0.07446	7708.14	0.0296	7720.47	0.54369
7722.22	0.91447	7723.19	0.95271	7783.13	0.98196	7731.59	1.0667	7708.44	0.09585	7708.43	0.03458	7720.98	0.58496
7722.69	0.95614	7723.7	0.99375	7785.13	0.97775	7732.1	1.06531	7708.73	0.12635	7708.72	0.04087	7721.46	0.62874
7723.14	0.99851	7724.19	1.02997	7787.11	0.97946	7732.55	1.06413	7709.01	0.16112	7709.01	0.04737	7721.91	0.67029
7723.72	1.04486	7724.65	1.05949	7789.13	0.98	7733.15	1.0633	7709.31	0.19359	7709.31	0.05238	7722.5	0.71193
7724.3	1.07207	7725.2	1.08669	7790.14	0.97915	7733.6	1.06225	7709.67	0.22	7709.67	0.0548	7722.96	0.75223
7724.73	1.08889	7725.77	1.10836	7792.12	0.97341	7734.08	1.0613	7709.98	0.23666	7709.97	0.05563	7723.52	0.79126
7725.25	1.10646	7726.27	1.12349	7794.14	0.97101	7734.62	1.06038	7710.27	0.2502	7710.27	0.05642	7723.95	0.82632
7725.7	1.12258	7726.75	1.13476	7796.14	0.97158	7735.1	1.05886	7710.59	0.26413	7710.57	0.05712	7724.43	0.85686
7726.17	1.13503	7727.17	1.14232	7798.13	0.97114	7735.61	1.05712	7710.86	0.276	7710.87	0.05804	7724.88	0.88677
7726.7	1.14438	7727.67	1.14732	7799.13	0.97097	7736.07	1.05498	7711.14	0.2901	7711.15	0.05977	7725.42	0.9175
7727.22	1.15007	7728.2	1.15033	7800.13	0.97053	7736.58	1.05228	7711.43	0.30605	7711.43	0.06261	7725.98	0.95159
7727.69	1.15189	7728.72	1.1506	7802.12	0.97149	7737.06	1.04891	7711.73	0.32117	7711.72	0.06577	7726.49	0.98712
7728.17	1.15191	7729.19	1.14825	7803.14	0.97246	7737.54	1.04511	7712.02	0.33213	7712.02	0.06998	7727.03	1.02203
7728.69	1.14913	7729.65	1.14469	7805.13	0.97659	7738.02	1.04057	7712.32	0.34054	7712.32	0.07562	7727.51	1.05225
7729.26	1.14644	7730.18	1.13965	7806.14	0.97795	7738.54	1.03554	7712.65	0.34579	7712.64	0.08184	7728.02	1.07663
7729.78	1.14333	7730.72	1.13421	7808.12	0.97716	7739.02	1.03006	7712.96	0.3484	7712.96	0.08971	7728.53	1.09462
7730.23	1.14048	7731.23	1.12906	7809.14	0.97741	7739.44	1.02421	7713.24	0.34958	7713.25	0.09768	7729.07	1.10849
7730.69	1.13628	7731.79	1.12405	7811.13	0.97482	7739.95	1.01803	7713.54	0.35017	7713.54	0.10767	7729.49	1.11973
7731.17	1.1324	7732.17	1.11901	7812.14	0.97508	7740.41	1.01179	7713.81	0.35079	7713.81	0.12076	7730	1.12938
7731.7	1.12837	7732.65	1.1142	7814.12	0.97543	7740.92	1.00545	7714.12	0.35353	7714.11	0.13889	7730.51	1.13876
7732.22	1.12431	7733.18	1.10968	7815.13	0.97643	7741.4	0.99918	7714.43	0.35995	7714.42	0.15976	7731.05	1.14838
7732.69	1.12082	7733.71	1.10514	7816.13	0.97517	7741.86	0.99291	7714.76	0.36883	7714.76	0.17848	7731.56	1.15863
7733.17	1.11742	7734.2	1.10042	7818.13	0.97255	7742.37	0.9871	7715.09	0.37783	7715.1	0.19518	7732.07	1.16951
7733.68	1.11428	7734.67	1.09551	7820.11	0.971	7742.88	0.98148	7715.39	0.38672	7715.35	0.20811	7732.64	1.17951
7734.23	1.11042	7735.16	1.09043	7821.13	0.97139	7743.39	0.97623	7715.69	0.39651	7715.71	0.22841	7733.15	1.18808
7734.84	1.10604	7735.74	1.08506	7823.14	0.97126	7743.9	0.97119	7715.95	0.40689	7715.94	0.24413	7733.63	1.19482
7735.22	1.10178	7736.24	1.07928	7825.12	0.9685	7744.42	0.96639	7716.25	0.42131	7716.24	0.27275	7734.11	1.20008
7735.7	1.09651	7736.73	1.07318	7827.14	0.96383	7744.87	0.96185	7716.54	0.44068	7716.53	0.30977	7734.6	1.20442
7736.17	1.09008	7737.2	1.06654	7829.12	0.96012	7745.41	0.95757	7716.83	0.46037	7716.82	0.35199	7735.08	1.20745
7736.68	1.08279	7737.69	1.05931	7830.14	0.95986	7745.9	0.95339	7717.12	0.48129	7717.12	0.39498	7735.65	1.20858
7737.22	1.07507	7738.18	1.05167	7832.13	0.96146	7746.41	0.94938	7717.44	0.50341	7717.44	0.43752	7736.21	1.20655
7737.7	1.06717	7738.71	1.04365	7834.13	0.96165	7746.95	0.94566	7717.75	0.52355	7717.76	0.47353	7736.67	1.19988
7738.18	1.05905	7739.19	1.03532	7836.13	0.96213	7747.35	0.94179	7718.05	0.54102	7718.06	0.50468	7737.18	1.18799
7738.65	1.05084	7739.67	1.02676	7837.15	0.96301	7747.89	0.93818	7718.36	0.55793	7718.35	0.53265	7737.6	1.17116
7739.24	1.04288	7740.15	1.01807	7839.13	0.96775	7748.4	0.93476	7718.65	0.57661	7718.65	0.56551	7738.14	1.1498
7739.83	1.03429	7740.71	1.0098	7841.11	0.97439	7748.91	0.9315	7718.92	0.59615	7718.92	0.60166	7738.71	1.12512
7740.19	1.027	7741.32	1.00152	7842.12	0.9775	7749.4	0.92834	7719.21	0.61643	7719.21	0.64471	7739.19	1.09965
7740.7	1.01877	7741.71	0.99294	7843.13	0.98081	7749.91	0.92518	7719.52	0.6346	7719.51	0.69576	7739.62	1.07385
7741.17	1.01021	7742.21	0.98457	7844.13	0.98317	7750.39	0.92228	7719.84	0.64793	7719.84	0.74286	7740.13	1.04952
7741.66	1.00103	7742.68	0.97629	7845.14	0.98478	7750.96	0.91934	7720.19	0.65845	7720.2	0.79196	7740.59	1.02781
7742.21	0.99149	7743.17	0.96763	7846.14	0.98638	7751.48	0.91645	7720.48	0.66628	7720.46	0.82824	7741.1	1.0086
7742.71	0.98243	7743.69	0.95902	7848.12	0.99124	7751.99	0.91367	7720.78	0.67403	7720.8	0.87952	7741.61	0.99194
7743.18	0.97277	7744.19	0.95042	7849.13	0.9936	7752.44	0.91106	7721.06	0.68268	7721.05	0.92369	7742.12	0.9785
7743.65	0.96362	7744.67	0.94178	7851.14	0.99784	7753.01	0.90862	7721.36	0.69388	7721.35	0.99397	7742.57	0.9674
7744.22	0.95394	7745.13	0.93335	7853.13	0.99725	7753.47	0.90634	7721.64	0.70798	7721.63	1.0698	7743	0.95842
7744.8	0.94562	7745.71	0.92557	7855.14	0.99651	7754.04	0.90426	7721.92	0.72352	7721.92	1.14078	7743.48	0.95167
7745.23	0.9385	7746.29	0.91846	7857.12	0.99785	7754.58	0.90243	7722.21	0.74091	7722.21	1.20444	7743.97	0.94617
7745.73	0.93078	7746.81	0.91182	7859.13	1.00242	7755.04	0.90069	7722.55	0.76071	7722.54	1.25739	7744.48	0.94195
7746.18	0.92375	7747.2	0.90574	7861.13	1.00662	7755.58	0.89929	7722.86	0.77812	7722.86	1.29495	7744.96	0.93851
7746.68	0.91665	7747.67	0.90044	7863.16	1.00968	7756.06	0.89787	7723.15	0.79252	7723.15	1.32357	7745.39	0.93558
7747.19	0.90967	7748.15	0.89537	7865.16	1.01254	7756.61	0.89693	7723.45	0.80742	7723.45	1.35137	7745.93	0.93312
7747.7	0.90344	7748.69	0.89067	7867.13	1.01527	7757.03	0.89604	7723.73	0.822	7723.73	1.38084	7746.41	0.93099
7748.18	0.89825	7749.21	0.8865	7869.14	1.01698	7757.52	0.89565	7724.02	0.83858	7724.02	1.42006	7746.95	0.92929
7748.66	0.89334	7749.69	0.88279	7871.14	1.01907	7758.01	0.89544	7724.31	0.85346	7724.31	1.46995	7747.44	0.92807
7749.2	0.88912	7750.16	0.87953	7873.15	1.02225	7758.55	0.89631	7724.62	0.8662	7724.62	1.53078	7747.92	0.92715
7749.79	0.88562	7750.69	0.87713	7875.13	1.02247	7759.03	0.89757	7724.95	0.87476	7724.97	1.58304	7748.41	0.92639
7750.26	0.88297	7751.27	0.87533	7877.15	1.02222	7760	0.89996	7725.27	0.88063	7725.27	1.61418	7748.92	0.92596
7750.72	0.88061	7751.78	0.87398	7879.14	1.01956	7761.09	0.90291	7725.61	0.88597	7725.59	1.64029	7749.43	0.92524
7751.19	0.87877	7752.21	0.8731	7881.14	1.01518	7761.97	0.9066	7725.88	0.88968	7725.87	1.65933	7749.94	0.92419
7751.67	0.87728	7752.69	0.87269	7883.16	1.00947	7763	0.91058	7726.17	0.89406	7726.16	1.66897	7750.37	0.92241
7752.2	0.87627	7753.16	0.87265	7885.16	1.00349	7763.94	0.91482	7726.44	0.89858	7726.43	1.67231	7750.91	0.92013
7752.72	0.87509	7753.69	0.87305	7887.14	0.9983	7764.86	0.92025	7726.73	0.90366	7726.73	1.65476	7751.43	0.91692
7753.19	0.87457	7754.19	0.87373	7889.15	0.99287	7765.95	0.92669	7727.03	0.90873	7727.02	1.61392	7752	0.91278
7753.67	0.87461	7754.71	0.87462	7891.14	0.98823	7766.89	0.93363	7727.33	0.91302	7727.32	1.556	7752.42	0.90781
7754.18	0.8751	7755.18	0.87596	7893.15	0.98335	7767.86	0.94136	7727.64	0.91677	7727.63	1.48902	7752.97	0.9022
7754.74	0.87603	7755.67	0.87749	7895.15	0.98077	7768.78	0.94997	7727.94	0.91968	7727.94	1.42363	7753.45	0.8958
7755.32	0.87724	7756.24	0.87919	7897.16	0.97666	7769.84	0.95875	7728.26	0.92199	7728.25	1.36544	7753.96	0.88874
7755.69	0.87824	7756.83	0.88115	7899.13	0.97559	7770.87	0.96761	7728.56	0.92378	7728.56	1.30792	7754.51	0.88163
7756.2	0.87975	7757.21	0.88311	7901.14	0.97593	7771.93	0.97669	7728.86	0.9253	7728.85	1.25398	7754.96	0.87444
7756.68	0.88134	7757.7	0.88527	7903.13	0.97768	7772.87	0.9851	7729.12	0.92653	7729.11	1.20134	7755.42	0.86728
7757.18	0.8831	7758.18	0.88774	7905.13	0.97997	7773.93	0.99295	7729.4	0.92764	7729.41	1.14838	7755.99	0.8606
7757.72	0.88585	7758.68	0.89073	7907.16	0.98342	7774.94	1.00014	7729.73	0.92895	7729.73	1.10993	7756.56	0.85461
7758.2	0.88865	7759.2	0.89438	7909.16	0.98728	7775.77	1.0063	7730.05	0.93034	7730.05	1.08542	7757.02	0.84933
7758.68	0.89123	7759.7	0.89875	7911.16	0.99036	7776.97	1.01176	7730.41	0.93196	7730.4	1.06974	7757.5	0.8452
7759.78	0.89648	7760.65	0.90402	7913.16	0.9935	7777.89	1.01652	7730.68	0.93324	7730.65	1.06013	7758.04	0.84212
7760.99	0.90252	7761.8	0.91012	7915.16	0.99445	7778.9	1.02057	7730.98	0.93509	7731	1.0497	7758.56	0.84011
7761.64	0.9073	7762.69	0.91629	7917.13	0.99476	7779.96	1.02376	7731.27	0.937	7731.26	1.03962	7759.56	0.84078
7762.71	0.91382	7763.65	0.92233	7919.13	0.99546	7781.05	1.02638	7731.54	0.93979	7731.54	1.03046	7760.53	0.84745
7763.69	0.91972	7764.71	0.92876	7921.16	0.99542	7782.02	1.02819	7731.84	0.94355	7731.82	1.01704	7761.64	0.86004
7764.72	0.92661	7765.65	0.93515	7923.14	0.99597	7783	1.02932	7732.13	0.94791	7732.13	1.00101	7762.64	0.87708
7766.01	0.93466	7766.75	0.94164	7925.15	0.99737	7783.98	1.0301	7732.42	0.9524	7732.42	0.98088	7763.7	0.8967
7766.66	0.94045	7767.68	0.94811	7927.13	0.99876	7784.95	1.0306	7732.73	0.95646	7732.74	0.95602	7764.64	0.91631
7767.7	0.94776	7768.61	0.9547	7929.13	0.99995	7786.05	1.03104	7733.05	0.95957	7733.05	0.93237	7765.59	0.93345
7768.72	0.95474	7769.74	0.96145	7931.13	1.00079	7787.05	1.03103	7733.36	0.9615	7733.34	0.91393	7766.56	0.94523
7769.68	0.96152	7770.67	0.9678	7933.14	1.0003	7788	1.0308	7733.64	0.96254	7733.64	0.89453	7767.56	0.95231
7770.98	0.96955	7771.82	0.974	7935.16	1.00012	7788.87	1.03045	7733.94	0.96276	7733.94	0.87389	7768.53	0.9549
7771.68	0.97502	7772.7	0.97943	7937.13	0.99937	7789.9	1.02988	7734.23	0.96177	7734.22	0.85454	7769.51	0.95475
7772.68	0.98085	7773.67	0.98438	7939.13	1.0028	7790.82	1.02897	7734.51	0.95939	7734.51	0.83712	7770.48	0.95313
7773.73	0.98603	7774.71	0.98856	7941.15	1.00405	7791.83	1.02799	7734.83	0.95599	7734.83	0.82468	7771.4	0.95112
7774.65	0.99053	7775.68	0.99214	7943.13	1.00692	7792.81	1.02675	7735.15	0.95286	7735.14	0.8176	7772.48	0.94956
7775.89	0.99488	7776.78	0.99533	7945.15	1.00869	7793.76	1.02499	7735.48	0.95034	7735.48	0.81375	7773.43	0.94839
7776.7	0.99756	7777.64	0.99774	7947.14	1.01146	7794.71	1.02309	7735.8	0.94788	7735.76	0.81151	7774.52	0.94846
7777.68	1.00063	7778.63	0.9998	7949.16	1.01402	7795.81	1.02101	7736.06	0.9458	7736.07	0.80954	7775.38	0.94957
7778.72	1.00334	7779.73	1.00156	7951.13	1.01533	7796.73	1.01857	7736.38	0.94288	7736.37	0.81006	7776.41	0.9521
7779.65	1.00516	7780.7	1.0027	7953.15	1.01631	7797.82	1.01605	7736.65	0.93976	7736.64	0.81077	7777.44	0.95514
7780.77	1.00637	7781.68	1.00354	7955.13	1.01536	7798.81	1.01347	7736.94	0.93579	7736.93	0.81384	7778.42	0.95866
7781.88	1.00747	7783.03	1.00452	7957.13	1.01503	7799.87	1.01074	7737.23	0.93178	7737.22	0.81985	7779.45	0.96302
7782.64	1.00795	7783.64	1.00464	7959.16	1.01417	7800.91	1.0079	7737.53	0.9282	7737.52	0.82875	7780.43	0.96809
7783.74	1.00843	7784.68	1.00494	7961.15	1.01297	7801.84	1.00489	7737.83	0.92509	7737.82	0.83957	7781.46	0.97338
7784.66	1.00891	7785.71	1.00531	7963.16	1.01263	7802.9	1.00184	7738.16	0.92257	7738.14	0.85304	7782.53	0.97837
7785.81	1.00915	7786.64	1.00549	7965.16	1.01024	7803.86	0.99845	7738.46	0.92059	7738.46	0.86719	7783.53	0.98274
7786.92	1.01033	7787.97	1.00591	7967.13	1.00883	7804.96	0.9952	7738.75	0.91896	7738.75	0.88035	7784.62	0.98659
7787.64	1.00999	7788.69	1.0057	7969.16	1.00749	7805.94	0.99185	7739.05	0.91711	7739.05	0.89701	7785.57	0.99003
7788.72	1.01033	7789.68	1.00575	7971.15	1.0045	7807.04	0.98862	7739.32	0.91512	7739.32	0.91606	7786.55	0.99335
7789.68	1.01082	7790.72	1.00566	7973.14	1.00014	7808.05	0.98526	7739.61	0.91295	7739.6	0.93462	7787.56	0.99632
7790.78	1.01065	7791.62	1.00534	7975.15	0.99825	7808.95	0.98182	7739.93	0.91087	7739.92	0.95146	7788.54	0.99952
7791.99	1.01084	7792.81	1.00532	7977.15	0.99641	7809.99	0.97863	7740.25	0.90953	7740.24	0.96216	7789.6	1.0029
7792.65	1.01028	7793.78	1.00489	7979.13	0.99523	7810.97	0.97555	7740.59	0.9086	7740.58	0.96668	7790.58	1.00602
7793.72	1.00998	7794.65	1.00412	7981.13	0.99534	7812.07	0.9727	7740.89	0.90787	7740.87	0.97186	7791.56	1.0088
7794.7	1.00937	7795.73	1.00334	7983.16	0.99566	7812.94	0.96988	7741.2	0.90717	7741.17	0.97438	7792.54	1.01109
7795.7	1.00869	7796.63	1.00233	7985.14	0.99562	7813.98	0.96764	7741.44	0.90662	7741.48	0.97471	7793.55	1.01259
7797.04	1.00836	7797.8	1.00121	7987.13	0.99487	7814.88	0.96563	7741.74	0.90574	7741.73	0.97609	7794.5	1.01343
7797.65	1.0064	7798.71	0.99968	7989.15	0.99368	7815.89	0.96403	7742.03	0.90473	7742.02	0.97349	7795.45	1.01345
7798.69	1.00485	7799.67	0.99809	7991.12	0.99206	7816.88	0.96268	7742.33	0.90369	7742.32	0.96576	7796.49	1.01316
7799.73	1.00345	7800.75	0.99643	7993.13	0.99188	7817.66	0.96144	7742.62	0.90265	7742.61	0.95844	7797.38	1.0123
7800.66	1.00196	7801.67	0.9944	7995.14	0.99144	7818.82	0.96072	7742.94	0.90162	7742.92	0.94855	7798.33	1.01145
7801.97	1.00025	7802.78	0.99266	7997.16	0.99282	7819.84	0.96001	7743.27	0.90065	7743.25	0.93709	7799.37	1.01078
7802.69	0.99832	7803.95	0.99095	7999.16	0.99277	7820.71	0.95925	7743.56	0.89989	7743.55	0.92898	7800.38	1.01027
7803.69	0.99658	7804.65	0.98887	8001.16	0.99364	7821.78	0.9589	7743.85	0.89927	7743.85	0.92023	7801.28	1.00977
7804.73	0.99437	7805.72	0.98734	8003.15	0.99454	7822.77	0.95855	7744.15	0.89854	7744.15	0.91042	7802.37	1.00967
7805.65	0.99247	7806.69	0.98574	8005.13	0.994	7823.81	0.95867	7744.43	0.89789	7744.42	0.90041	7803.41	1.0097
7806.8	0.99061	7807.72	0.98441	8007.13	0.99304	7824.77	0.95892	7744.71	0.89737	7744.71	0.88986	7804.43	1.00982
7807.8	0.98912	7808.63	0.98302	8010.13	0.99209	7825.85	0.95955	7745.03	0.89724	7745.02	0.8817	7805.44	1.01015
7808.67	0.98707	7809.67	0.9819	8013.15	0.99334	7826.78	0.96034	7745.36	0.89754	7745.35	0.87622	7806.39	1.01027
7809.75	0.98561	7810.7	0.98087	8016.15	0.99495	7827.85	0.9618	7745.69	0.89809	7745.69	0.87252	7807.43	1.01049
7810.67	0.98418	7811.7	0.9799	8019.15	0.99596	7828.81	0.96319	7745.97	0.89865	7745.97	0.8695	7808.47	1.01059
7811.8	0.98236	7812.68	0.97901	8022.14	0.99755	7829.95	0.96507	7746.3	0.89947	7746.26	0.86761	7809.46	1.01034
7812.93	0.98128	7813.98	0.97866	8025.14	0.99708	7830.94	0.96713	7746.57	0.90032	7746.57	0.8633	7810.47	1.00941
7813.64	0.98032	7814.71	0.97752	8028.14	0.99754	7831.93	0.96955	7746.86	0.90158	7746.85	0.86072	7811.63	1.00822
7814.73	0.9793	7815.68	0.97698	8031.13	0.99758	7832.94	0.97212	7747.15	0.90343	7747.13	0.85555	7812.55	1.00645
7815.68	0.97858	7816.72	0.97673	8034.14	0.99813	7833.99	0.97495	7747.44	0.90585	7747.43	0.85172	7813.6	1.00397
7816.78	0.97771	7817.65	0.97625	8037.15	0.99824	7835.07	0.97808	7747.73	0.90855	7747.73	0.84695	7814.52	1.00116
7818	0.97732	7818.82	0.97613	8040.14	0.99906	7835.97	0.9811	7748.04	0.91167	7748.04	0.84232	7815.54	0.99842
7818.65	0.9763	7819.77	0.97631	8043.14	1.00119	7836.9	0.98438	7748.35	0.91497	7748.35	0.83876	7816.58	0.99551
7819.72	0.97624	7820.66	0.97618	8046.14	1.00217	7838.01	0.98783	7749.35	0.92633	7749.34	0.82977	7817.48	0.99279
7820.7	0.97622	7821.71	0.97635	8049.15	1.00295	7838.98	0.99119	7750.34	0.94249	7750.33	0.82185	7818.52	0.99044
7821.72	0.97642	7822.65	0.9765	8052.15	1.00331	7839.79	0.9943	7751.69	0.95728	7751.67	0.8201	7819.51	0.98836
7823.02	0.97695	7823.78	0.97693	8058.16	1.00317	7840.93	0.99768	7752.31	0.96712	7752.31	0.82183	7820.56	0.98672
7823.66	0.97663	7824.63	0.97703	8076.17	1.00473	7841.86	1.00041	7753.33	0.98561	7753.33	0.82666	7821.31	0.985
7824.68	0.9768	7825.63	0.97751	8079.14	1.00489	7842.83	1.00315	7754.34	0.99976	7754.35	0.83678	7822.38	0.98374
7825.72	0.97767	7826.75	0.97815	8082.14	1.00294	7843.85	1.00559	7755.31	1.01471	7755.31	0.85462	7823.37	0.9824
7826.66	0.9776	7827.67	0.97882	8085.16	1.00256	7844.84	1.00786	7756.62	1.02393	7756.63	0.86872	7824.36	0.98118
7827.93	0.97874	7828.77	0.97955	8088.17	1.00168	7845.72	1.00983	7757.33	1.02819	7757.32	0.87801	7825.2	0.98001
7828.69	0.97877	7829.99	0.98037	8091.15	0.99909	7846.74	1.01173	7758.32	1.03156	7758.32	0.89215	7826.34	0.97895
7829.68	0.97927	7830.65	0.98066	8094.15	1.00043	7847.7	1.01337	7759.35	1.03098	7759.35	0.9012	7827.41	0.97801
7830.72	0.97999	7831.71	0.9812	8097.15	1.00081	7848.78	1.01489	7760.31	1.02648	7760.31	0.91084	7828.31	0.97687
7831.67	0.98051	7832.7	0.98161	8100.14	1.00024	7849.72	1.01596	7761.56	1.0202	7761.57	0.9195	7829.36	0.97598
7832.76	0.98128	7833.68	0.98189	8103.17	1.00039	7850.77	1.01687	7762.36	1.01426	7762.34	0.92868	7830.41	0.97525
7833.91	0.98232	7835.03	0.9826	8106.14	0.99884	7851.74	1.01757	7763.31	1.0008	7763.31	0.95396	7831.45	0.9746
7834.65	0.9824	7835.67	0.98237	8109.18	0.99913	7852.73	1.01781	7764.36	0.98664	7764.36	0.98542	7832.5	0.97389
7835.73	0.98316	7836.69	0.98271	8112.15	0.99737	7853.82	1.01808	7765.29	0.97046	7765.29	1.02279	7833.35	0.97312
7836.67	0.98328	7837.7	0.98289	8115.15	0.99726	7854.9	1.01829	7766.41	0.95558	7766.4	1.05489	7834.6	0.97271
7837.81	0.98412	7838.65	0.98322	8118.18	0.99625	7855.9	1.01814	7767.52	0.94271	7767.51	1.08069	7835.53	0.97199
7838.96	0.98466	7839.87	0.98369	8121.18	0.99785	7856.74	1.01778	7768.3	0.92942	7768.3	1.10239	7836.43	0.97123
7839.65	0.98472	7840.7	0.98385	8124.15	0.9998	7857.94	1.01769	7769.39	0.91625	7769.38	1.11971	7837.54	0.97067
7840.72	0.98463	7841.68	0.98408	8127.18	1.00089	7858.77	1.01676	7770.32	0.90707	7770.31	1.1313	7838.53	0.96986
7841.69	0.98565	7842.72	0.98435	8130.17	1.00174	7860.99	1.01676	7771.44	0.90089	7771.46	1.13972	7839.58	0.96902
7842.71	0.98638	7843.66	0.98443	8133.15	1.00188	7862.99	1.01574	7772.57	0.89804	7772.56	1.14659	7840.55	0.968
7844.02	0.98666	7844.76	0.98469	8136.16	1.00127	7864.95	1.01411	7773.28	0.89587	7773.29	1.15276	7841.57	0.96707
7844.66	0.98686	7845.93	0.9852	8139.17	1.00149	7866.95	1.01251	7774.38	0.89376	7774.39	1.15426	7842.62	0.96599
7845.69	0.98762	7846.64	0.98528	8142.15	1.00048	7868.92	1.01013	7775.33	0.89215	7775.33	1.14665	7843.58	0.96487
7846.71	0.98835	7847.72	0.98591	8145.16	1.00139	7870.8	1.00756	7776.4	0.8903	7776.44	1.12934	7844.6	0.96391
7847.65	0.98832	7848.68	0.98648	8148.15	1.00278	7872.65	1.00544	7777.65	0.88936	7777.64	1.11207	7845.6	0.96297
7848.93	0.9896	7849.75	0.98716	8151.17	1.00243	7874.71	1.00396	7778.3	0.88853	7778.3	1.09524	7846.47	0.96208
7849.69	0.98952	7851.02	0.988	8154.15	1.00429	7876.81	1.00223	7779.36	0.88816	7779.36	1.07107	7847.47	0.96157
7850.66	0.98992	7851.64	0.98817	8157.19	1.00446	7878.84	1.00095	7780.34	0.88938	7780.33	1.05109	7848.4	0.96106
7851.73	0.99079	7852.7	0.98866	8160.16	1.00445	7880.84	0.99996	7781.39	0.89251	7781.38	1.02507	7849.31	0.96077
7852.65	0.99104	7853.71	0.9892	8163.16	1.00428	7882.94	0.99934	7782.67	0.8963	7782.65	1.009	7850.39	0.96082
7853.74	0.99174	7854.65	0.98971	8166.18	1.00232	7884.91	0.99854	7783.3	0.89917	7783.3	0.99749	7851.36	0.96106
7854.92	0.9927	7856	0.99054	8169.15	1.00191	7887.04	0.998	7784.35	0.90478	7784.36	0.97927	7852.38	0.96161
7855.64	0.99272	7856.69	0.99066	8172.19	1.00065	7888.93	0.99775	7785.35	0.90983	7785.36	0.96828	7853.29	0.96241
7856.75	0.99296	7857.67	0.99124	8175.15	1.00153	7891	0.99791	7786.34	0.91671	7786.33	0.95625	7854.34	0.96353
7857.68	0.99345	7858.71	0.99203	8178.15	1.00247	7892.92	0.99784	7787.65	0.92333	7787.65	0.94666	7855.37	0.96499
7858.78	0.99391	7859.65	0.99266	8181.19	1.00239	7894.81	0.99734	7788.33	0.92804	7788.33	0.9406	7856.45	0.96674
7860.89	0.99526	7862	0.99457	8184.15	1.00286	7896.73	0.99701	7789.34	0.93665	7789.34	0.92778	7857.39	0.96861
7862.7	0.99656	7863.75	0.99591	8187.16	1.00316	7898.78	0.99685	7790.38	0.94345	7790.37	0.91883	7858.44	0.97082
7864.8	0.99821	7865.86	0.99745	8190.15	1.00258	7900.79	0.99631	7791.31	0.94956	7791.3	0.91114	7860.35	0.97508
7866.69	0.99915	7867.79	0.99867	8193.14	1.00151	7902.75	0.99551	7792.57	0.95408	7792.57	0.90623	7862.37	0.98047
7868.67	1.00075	7869.68	0.9997	8196.18	1.00078	7904.71	0.99485	7793.34	0.95667	7793.33	0.90395	7864.4	0.98614
7871.01	1.00242	7871.78	1.00078	8199.18	0.99917	7906.84	0.99446	7794.32	0.96143	7794.31	0.90201	7866.43	0.99195
7872.75	1.00307	7873.69	1.00171	8202.18	1.00026	7908.89	0.99371	7795.38	0.96696	7795.37	0.90417	7868.42	0.99762
7874.85	1.00406	7875.67	1.00258	8205.14	1.00095	7910.88	0.99295	7796.31	0.9741	7796.3	0.9087	7870.42	1.0029
7876.8	1.00466	7878.02	1.00344	8208.14	1.00112	7912.9	0.99267	7797.39	0.98185	7797.4	0.91595	7872.33	1.0075
7878.68	1.00461	7879.78	1.0036	8211.14	1.00081	7914.93	0.99274	7798.54	0.98995	7798.54	0.92453	7874.36	1.01154
7880.79	1.00509	7881.91	1.00407	8214.15	1.00031	7916.95	0.99292	7799.28	0.99825	7799.29	0.93343	7876.22	1.01429
7882.7	1.00481	7883.72	1.00396	8217.14	0.99987	7919	0.99349	7800.37	1.00991	7800.38	0.94537	7878.19	1.01614
7884.67	1.00438	7885.7	1.00385	8220.14	0.99862	7920.91	0.99467	7801.33	1.02147	7801.32	0.95592	7880.2	1.01674
7887	1.0044	7887.84	1.00375	8223.17	0.99808	7922.81	0.99609	7802.42	1.03343	7802.44	0.96702	7882.26	1.01627
7888.75	1.00337	7889.69	1.00336	8226.16	0.99805	7924.81	0.99781	7803.62	1.04277	7803.59	0.97197	7884.24	1.01501
7890.88	1.00308	7891.69	1.00318	8229.14	0.99795	7926.69	0.99942	7804.29	1.05	7804.29	0.97532	7886.33	1.01325
7892.77	1.00234	7893.99	1.00321	8232.13	0.99995	7928.78	1.00153	7805.36	1.05877	7805.36	0.97732	7888.34	1.01119
7894.69	1.00198	7895.76	1.00259	8235.15	0.99984	7930.87	1.00325	7806.35	1.06395	7806.35	0.97756	7890.41	1.00939
7896.81	1.0015	7897.88	1.00238	8238.15	0.99996	7932.84	1.00438	7807.41	1.06652	7807.41	0.97735	7892.45	1.00794
7898.69	1.00099	7899.73	1.00201	8241.17	1.00084	7934.82	1.00538	7808.66	1.06631	7808.66	0.97764	7894.46	1.00683
7900.68	1.00055	7901.68	1.00174	8244.15	0.99966	7936.91	1.00628	7809.29	1.06444	7809.29	0.97841	7896.45	1.00594
7903.02	1.00066	7903.86	1.0015	8247.15	0.99934	7939.03	1.00682	7810.34	1.05909	7810.34	0.97843	7898.31	1.00529
7904.78	1.00033	7905.69	1.00103	8250.17	0.99902	7941.01	1.0066	7811.35	1.05363	7811.36	0.98023	7900.3	1.00478
7906.86	1.00004	7907.67	1.00063	8253.15	0.99949	7942.96	1.0065	7812.34	1.04612	7812.32	0.98251	7902.19	1.00403
7908.78	0.99966	7910.01	1.00052	8256.14	1.00035	7944.97	1.00624	7813.66	1.0407	7813.66	0.98582	7904.18	1.00313
7910.69	0.99918	7911.76	0.99972	8259.15	1.00052	7946.94	1.00578	7814.31	1.03672	7814.31	0.98944	7906.2	1.00189
7912.78	0.99905	7913.86	0.99924	8262.14	1.00208	7948.95	1.0053	7815.33	1.02839	7815.32	0.99625	7908.19	1.00045
7914.72	0.99867	7915.75	0.99886	8265.15	1.00238	7950.85	1.00493	7816.36	1.02095	7816.36	1.00547	7910.27	0.99887
7916.66	0.9981	7917.69	0.99847	8268.16	1.00161	7952.74	1.00396	7817.28	1.01128	7817.28	1.01545	7912.32	0.99738
7919.03	0.99828	7919.82	0.99805	8271.18	1.00139	7954.78	1.00289	7818.56	1.00272	7818.55	1.02665	7914.37	0.99605
7920.76	0.99739	7921.69	0.99752	8274.15	0.9999	7956.79	1.00232	7819.34	0.9974	7819.35	1.03243	7916.3	0.99484
7922.84	0.99742	7923.68	0.99735	8277.15	0.99733	7958.9	1.00141	7820.32	0.98698	7820.31	1.04131	7918.39	0.99403
7924.8	0.99711	7926.01	0.99736	8280.18	0.99802	7960.92	1.00015	7821.37	0.97818	7821.38	1.04653	7920.38	0.99354
7926.7	0.99691	7927.74	0.99674	8283.17	0.99756	7962.93	0.99937	7822.31	0.96906	7822.31	1.04808	7922.44	0.99323
7928.81	0.99682	7929.82	0.99682	8286.15	0.99725	7964.98	0.99881	7823.41	0.96093	7823.43	1.04743	7924.32	0.99312
7930.71	0.9969	7931.68	0.99666	8289.17	0.99663	7967.09	0.99813	7824.57	0.95429	7824.56	1.04387	7926.29	0.99304
7932.67	0.99697	7933.7	0.99652	8292.18	0.99756	7969.05	0.99757	7825.29	0.9474	7825.29	1.03878	7928.29	0.99322
7935.02	0.99706	7935.81	0.9966	8295.18	0.99684	7971.04	0.99755	7826.38	0.93842	7826.37	1.02974	7930.26	0.99333
7936.76	0.99694	7937.65	0.99677	8298.15	0.99525	7973.04	0.99749	7827.33	0.93098	7827.31	1.02087	7932.2	0.99343
7938.82	0.99717	7939.67	0.99681	8301.18	0.99455	7974.97	0.99757	7828.42	0.92322	7828.45	1.01009	7934.2	0.9936
7940.87	0.99726	7942.01	0.99715	8304.17	0.99407	7976.9	0.99767	7829.64	0.91842	7829.62	1.00028	7936.3	0.99385
7942.71	0.99771	7943.74	0.99728	8307.17	0.99314	7978.84	0.99763	7830.3	0.91453	7830.29	0.99242	7938.27	0.99387
7944.85	0.99817	7945.78	0.99753	8312.17	0.99307	7980.84	0.9979	7831.36	0.9094	7831.36	0.97841	7940.28	0.99404
7946.7	0.99816	7947.89	0.99754	8317.16	0.99355	7982.86	0.99818	7832.35	0.90664	7832.35	0.96649	7942.37	0.99418
7948.67	0.99846	7949.71	0.99754	8322.15	0.99378	7984.89	0.99826	7833.37	0.90486	7833.35	0.95329	7944.44	0.99436
7951	0.99903	7951.82	0.99799	8327.18	0.99374	7986.95	0.9985	7834.69	0.90541	7834.68	0.94352	7946.42	0.99433
7952.71	0.99901	7953.69	0.99786	8332.16	0.99348	7988.92	0.99902	7835.32	0.90616	7835.3	0.93711	7948.46	0.99433
7954.76	0.99913	7955.66	0.99787	8337.18	0.9929	7990.98	0.999	7836.34	0.90864	7836.34	0.9277	7950.44	0.99419
7956.97	0.99902	7957.97	0.9985	8342.19	0.99273	7993.05	0.99922	7837.35	0.91162	7837.36	0.9231	7952.36	0.99392
7958.75	0.99889	7959.69	0.99843	8347.17	0.99347	7995.14	0.99947	7838.31	0.91532	7838.31	0.92038	7954.32	0.99371
7960.89	0.99959	7961.72	0.99841	8352.18	0.9925	7997.15	0.99906	7839.6	0.91871	7839.58	0.92343	7956.24	0.99339
7962.72	0.99915	7963.98	0.99879	8357.18	0.99243	7999.09	0.9988	7840.33	0.92062	7840.33	0.92733	7958.26	0.99317
7964.67	0.99856	7965.75	0.9988	8362.2	0.99241	8000.98	0.99852	7841.31	0.92356	7841.33	0.93757	7960.27	0.99297
7966.88	0.99862	7967.86	0.99895	8367.19	0.99199	8002.99	0.9979	7842.37	0.92592	7842.36	0.95003	7962.29	0.99271
7968.69	0.99826	7969.71	0.9989	8372.2	0.99128	8004.97	0.99762	7843.3	0.92797	7843.3	0.96576	7964.37	0.9926
7970.67	0.99798	7971.67	0.99892	8377.18	0.99014	8006.91	0.99762	7844.42	0.93008	7844.4	0.98075	7966.33	0.99249
7973.03	0.99793	7973.82	0.99909	8382.17	0.98871	8008.86	0.99753	7845.55	0.93208	7845.55	0.99358	7968.47	0.9925
7974.76	0.99796	7975.67	0.99898	8387.18	0.9869	8011.98	0.99834	7846.29	0.93381	7846.29	1.00452	7970.52	0.99264
7976.86	0.99845	7977.66	0.99892	8392.16	0.98605	8015.03	0.99953	7847.38	0.93642	7847.38	1.0175	7972.42	0.9927
7978.84	0.998	7980.02	0.9991	8397.19	0.98502	8018.08	0.99974	7848.32	0.93885	7848.31	1.02681	7974.51	0.99299
7980.7	0.99813	7981.74	0.99904			8021.2	1.00034	7849.44	0.94177	7849.44	1.03242	7976.47	0.99326
7982.81	0.99828	7983.84	0.99932			8024.23	0.99962	7850.61	0.94413	7850.62	1.03456	7978.47	0.99377
7984.71	0.99833	7985.84	0.99942			8027.19	0.99967	7851.3	0.94594	7851.31	1.03389	7980.44	0.99435
7986.67	0.99817	7987.72	0.99965			8030.01	0.99917	7852.36	0.9489	7852.35	1.03078	7982.34	0.99492
7988.99	0.99858	7989.87	1.00031			8032.99	0.99937	7853.34	0.95155	7853.34	1.02676	7984.31	0.99557
7990.71	0.99859	7991.7	1.00025			8035.84	0.99923	7854.36	0.95543	7854.38	1.01898	7986.34	0.99636
7992.72	0.99916	7993.67	1.00028			8039	0.99996	7855.68	0.95945	7855.67	1.014	7988.37	0.99708
7994.99	0.99969	7995.94	1.00069			8042.05	1.00071	7856.3	0.96223	7856.31	1.0104	7990.34	0.9976
7996.77	0.99978	7997.68	1.00034			8045.06	1.00073	7857.34	0.96863	7857.33	1.00545	7992.44	0.99848
7998.91	0.99986	7999.68	1.00026			8048.23	1.00134	7858.36	0.97486	7858.36	1.00165	7994.41	0.99912
8000.73	0.99974	8002.01	1.00071			8051.22	1.00157	7860.53	0.99012	7860.52	1.00037	7996.48	0.99982
8002.7	0.99995	8003.75	1.00062			8054.21	1.00165	7862.35	1.00444	7862.33	1.00564	7998.51	1.00057
8004.77	1.00049	8005.87	1.00075			8057.1	1.00162	7864.32	1.02146	7864.32	1.01575	8000.64	1.0015
8006.7	1.00024	8007.8	1.00066			8060.04	1.00168	7866.64	1.03772	7866.63	1.02564	8002.53	1.00212
8008.67	0.99984	8009.69	1.00035			8062.85	1.00156	7868.35	1.05225	7868.37	1.03422	8004.54	1.00298
8011.87	1.00063	8012.79	1.0008			8066	1.00162	7870.44	1.06667	7870.45	1.04346	8006.58	1.00382
8014.7	1.00059	8015.64	1.00075			8068.97	1.00161	7872.56	1.07598	7872.53	1.05065	8008.47	1.00466
8017.83	1.00058	8018.83	1.00085			8072.04	1.00117	7874.37	1.08185	7874.36	1.05418	8011.52	1.00602
8020.9	1.00062	8021.65	1.00069			8075.17	1.00107	7876.46	1.08386	7876.47	1.05362	8014.54	1.00717
8023.75	1.00079	8024.88	1.00063			8078.18	1.00058	7878.34	1.08077	7878.35	1.05039	8017.5	1.00795
8026.78	1.00039	8027.89	1.00053			8081.19	1.00051	7880.31	1.07143	7880.31	1.04103	8020.65	1.00851
8029.75	1.00036	8030.75	1.00033			8084.17	1.0001	7882.65	1.05874	7882.66	1.03097	8023.68	1.00843
8032.78	1.00081	8033.86	1.00039			8087	0.99977	7884.35	1.04285	7884.39	1.01707	8026.71	1.00779
8035.69	1.00046	8036.75	1.00017			8089.95	1.00011	7886.47	1.02086	7886.47	0.99695	8029.74	1.00664
8038.8	1.00107	8039.79	1.00028			8092.94	0.99985	7888.51	1.00171	7888.49	0.98035	8032.65	1.00481
8041.65	1.0006	8042.73	1.00017			8095.9	0.99972	7890.36	0.98008	7890.35	0.96203	8035.63	1.0031
8044.87	1.00089	8045.79	1.00009			8099.02	1.00047	7892.46	0.95853	7892.42	0.94507	8038.52	1.00134
8047.66	1.0004	8048.65	0.99981			8102.05	1.00028	7894.34	0.94019	7894.35	0.93082	8041.53	0.99972
8050.86	1.00042	8051.81	0.99976			8105.14	1.00053	7896.31	0.92533	7896.31	0.92129	8044.54	0.9982
8053.89	1.00014	8054.64	0.99941			8108.04	1.00119	7898.65	0.91838	7898.65	0.9204	8047.62	0.99707
8056.74	0.99981	8057.86	0.99937			8111.14	1.00119	7900.37	0.91737	7900.39	0.92455	8050.64	0.99624
8059.85	0.99965	8060.74	0.99928			8113.99	1.00135	7902.49	0.92285	7902.5	0.93481	8053.78	0.99587
8062.74	0.99966	8063.77	0.99927			8116.99	1.00168	7904.5	0.93082	7904.49	0.94971	8056.74	0.99564
8065.79	0.99947	8066.87	0.9994			8119.91	1.00113	7906.36	0.94034	7906.34	0.96574	8059.74	0.99562
8068.73	0.99942	8069.72	0.9994			8122.98	1.00091	7908.43	0.9504	7908.47	0.98241	8062.67	0.9957
8071.83	0.99936	8072.77	0.99953			8125.94	1.00103	7910.34	0.95945	7910.34	0.9951	8065.58	0.99585
8074.66	0.99929	8075.75	0.99942			8129.05	1.0001	7912.31	0.96776	7912.32	1.00873	8068.55	0.99604
8077.82	0.99927	8078.78	0.99949			8132.1	0.99967	7914.65	0.97398	7914.64	1.01889	8071.49	0.99595
8080.63	0.99915	8081.72	0.99932			8135.09	0.99978	7916.38	0.97795	7916.38	1.02501	8074.59	0.99616
8083.84	0.99925	8084.8	0.99917			8138.08	0.99937	7918.46	0.98087	7918.48	1.02935	8077.63	0.99631
8086.66	0.99906	8087.65	0.99906			8141.07	0.99858	7920.52	0.98256	7920.52	1.03005	8080.73	0.99657
8089.88	0.99926	8090.81	0.99929			8143.97	0.99888	7922.38	0.98346	7922.34	1.0296	8083.75	0.99702
8092.86	0.99933	8093.67	0.99916			8146.88	0.99933	7924.49	0.98409	7924.47	1.02822	8086.76	0.99759
8095.74	0.99924	8096.85	0.99954			8149.91	0.99896	7926.35	0.98439	7926.36	1.02596	8089.72	0.9982
8098.88	0.99946	8099.7	0.99964			8153.01	0.99905	7928.31	0.98452	7928.31	1.02509	8092.58	0.99874
8101.75	0.99966	8102.84	0.99978			8155.91	0.99989	7930.65	0.98494	7930.64	1.02215	8095.54	0.9993
8104.77	0.99991	8105.9	0.99995			8159.05	1.00024	7932.35	0.98509	7932.36	1.02057	8098.35	0.99962
8107.75	0.99957	8108.73	0.9999			8162.12	0.99972	7934.39	0.98562	7934.4	1.01725	8101.53	1.00004
8110.81	1.00011	8111.89	1.00008			8165.13	0.99987	7936.59	0.98679	7936.58	1.01676	8104.59	1.00032
8113.71	1.00018	8114.77	1.00014			8168.12	1.00031	7938.4	0.98844	7938.4	1.01484	8107.62	1.00038
8116.83	0.99995	8117.89	1.00038			8170.98	1.00019	7940.51	0.99199	7940.5	1.01445	8110.56	1.00038
8119.64	0.99992	8120.77	1.00035			8173.96	0.99971	7942.37	0.99715	7942.35	1.01186	8113.76	1.00048
8122.83	1.00059	8123.79	1.00054			8176.95	1.00007	7944.33	1.00473	7944.33	1.01066	8116.7	1.00078
8125.63	1.00018	8126.7	1.0005			8179.94	1.00083	7946.59	1.01303	7946.59	1.00903	8119.62	1.0007
8128.87	1.00036	8129.81	1.00055			8183	1.00127	7948.35	1.02081	7948.33	1.00567	8122.5	1.0007
8131.66	1.00025	8132.65	1.0005			8186.06	1.00102	7950.34	1.02892	7950.34	1.0024	8125.45	1.0009
8134.9	1.00059	8135.81	1.00069			8189.06	1.00126	7952.66	1.03578	7952.65	1.00077	8128.5	1.00135
8137.82	1.00091	8138.62	1.00041			8192.16	1.00149	7954.4	1.04099	7954.41	1.00059	8131.52	1.00169
8140.78	1.00086	8141.83	1.00062			8195.13	1.00131	7956.51	1.0454	7956.51	1.00144	8134.57	1.00212
8143.87	1.00112	8144.67	1.0006			8198.1	1.00098	7958.39	1.04717	7958.38	1.00351	8137.63	1.00261
8146.74	1.00103	8147.88	1.0008			8201.08	1.00098	7961.39	1.04466	7961.4	1.00405	8140.62	1.00309
8149.86	1.00128	8150.75	1.00074			8203.99	1.00078	7964.44	1.0373	7964.45	1.00164	8143.71	1.00343
8152.76	1.00121	8153.78	1.0009			8206.87	1.00079	7967.52	1.02505	7967.55	0.99473	8146.62	1.00364
8155.77	1.00129	8156.9	1.0009			8209.92	1.0009	7970.4	1.01164	7970.41	0.98786	8149.46	1.00379
8158.76	1.00093	8159.74	1.00043			8213.06	1.00123	7973.43	0.99908	7973.41	0.98129	8152.43	1.00377
8162.74	1.00146	8163.86	1.00095			8216.08	1.00101	7976.4	0.98858	7976.37	0.97707	8155.24	1.00357
8166.97	1.00196	8167.69	1.00104			8219.17	1.00097	7979.46	0.98268	7979.44	0.97711	8158.44	1.0036
8170.69	1.00161	8171.92	1.00129			8222.19	1.00065	7982.28	0.97871	7982.28	0.97969	8161.33	1.00322
8174.72	1.00187	8175.69	1.00121			8225.22	1.00056	7985.5	0.9763	7985.49	0.98407	8164.59	1.00323
8178.83	1.00176	8179.96	1.00163			8228.12	0.99981	7988.28	0.97344	7988.28	0.98803	8167.64	1.00308
8182.64	1.00134	8183.7	1.0013			8230.95	0.99983	7991.52	0.9707	7991.5	0.99425	8170.46	1.00283
8186.83	1.00156	8187.73	1.00134			8233.86	0.99976	7994.54	0.96782	7994.54	0.99988	8173.55	1.00279
8190.77	1.00117	8191.85	1.00148			8236.86	0.99979	7997.38	0.96659	7997.39	1.00642	8176.54	1.00276
8194.72	1.00135	8195.6	1.00124			8239.93	0.99943	8000.44	0.96753	8000.44	1.01037	8179.4	1.00265
8198.92	1.00139	8199.76	1.00112			8243.03	0.99985	8003.4	0.97085	8003.4	1.01242	8182.4	1.00255
8202.69	1.0013	8203.66	1.00103			8246.07	1.00001	8006.47	0.97557	8006.46	1.01434	8185.23	1.00232
8207	1.00117	8207.55	1.00084			8249.18	1.00043	8009.36	0.98066	8009.33	1.01566	8188.45	1.00234
8210.71	1.00087	8211.9	1.00096			8252.16	1.00023	8012.48	0.98547	8012.46	1.01675	8191.39	1.00223
8214.74	1.00083	8215.72	1.00065			8255.18	0.99981	8015.28	0.98997	8015.28	1.01425	8194.58	1.0023
8218.89	1.00117	8219.86	1.00075			8258.07	0.99888	8018.49	0.99431	8018.48	1.00928	8197.46	1.00216
8222.66	1.00067	8223.77	1.00094			8260.96	0.99828	8021.34	0.99784	8021.31	1.00103	8200.44	1.00216
8226.75	1.00073	8227.71	1.00097			8263.95	0.99827	8024.5	1.00077	8024.5	0.99512	8203.54	1.00222
8230.89	1.00077	8231.97	1.00101			8266.97	0.99868	8027.54	1.00323	8027.56	0.99023	8206.43	1.00218
8234.59	1.00052	8235.7	1.001			8270	0.99923	8030.37	1.00594	8030.39	0.98855	8209.38	1.00212
8238.81	1.00078	8239.71	1.001			8273.06	0.99982	8033.44	1.00963	8033.42	0.98876	8212.33	1.00202
8242.8	1.00057	8243.85	1.00085			8276.13	0.99981	8036.37	1.0136	8036.37	0.99089	8215.38	1.00194
8246.7	1.00028	8247.66	1.0006			8279.16	0.9991	8039.45	1.01732	8039.45	0.99343	8218.4	1.00168
8250.91	1.00062	8251.74	1.00068			8282.1	0.99829	8042.34	1.01998	8042.34	0.99431	8221.43	1.0014
8254.7	1.00028	8255.86	1.00057			8285.04	0.99743	8045.47	1.02173	8045.48	0.99539	8224.55	1.00122
8258.9	1.0006	8259.58	1.00033			8287.85	0.99667	8048.27	1.02223	8048.27	0.99414	8227.45	1.00096
8262.8	1.00058	8263.79	1.00036			8290.9	0.99655	8051.48	1.02185	8051.48	0.99217	8230.54	1.00086
8266.73	1.00055	8267.8	1.00035			8293.88	0.99678	8054.28	1.01971	8054.27	0.9913	8233.45	1.00071
8271.02	1.00079	8271.61	1.00019			8296.92	0.99758	8057.51	1.01656	8057.51	0.99252	8236.35	1.00035
8274.72	1.00053	8275.9	1.00035			8299.97	0.99844	8060.46	1.01223	8060.47	0.99412	8239.16	0.99983
8278.74	1.00073	8279.74	1.00024			8302.99	0.9991	8063.41	1.00827	8063.39	0.99566	8242.33	0.99962
8282.95	1.00057	8283.71	1.00014			8306.05	0.99982	8066.49	1.00454	8066.44	0.99906	8245.28	0.99939
8286.68	1.0007	8287.88	1.00018			8309.1	1.00061	8069.38	1.00212	8069.4	1.00259	8248.39	0.99938
8290.71	1.00041	8291.72	1.00008			8312.89	1.00076	8072.44	1.00096	8072.43	1.00482	8251.37	0.99931
8294.73	1.00034	8295.86	1.0002			8316.84	1.00096	8075.4	1.00052	8075.38	1.00795	8254.58	0.99933
8298.68	1.00025	8299.79	1.00006			8320.83	1.00185	8078.47	1.00021	8078.46	1.0104	8257.59	0.99932
8302.75	1.0004	8303.71	0.9999			8324.85	1.00222	8081.35	0.99858	8081.34	1.01267	8260.52	0.9994
8306.8	1.00005	8307.98	0.99989			8328.92	1.00146	8084.47	0.99612	8084.48	1.01298	8263.38	0.99954
8310.65	0.99949	8311.74	0.99941			8332.92	1.00151	8087.29	0.99281	8087.28	1.01089	8266.34	0.99983
8315.82	1.00018	8316.72	0.99949			8337.05	1.00196	8090.5	0.99044	8090.5	1.0097	8269.24	1.00007
8320.74	0.9999	8321.73	0.99961			8341.06	1.00128	8093.25	0.98883	8093.25	1.00806	8272.36	1.00035
8325.77	0.99991	8326.79	0.99963			8344.91	1.00088	8096.51	0.98832	8096.51	1.00581	8275.4	1.00065
8330.76	0.99972	8331.61	0.99939			8348.82	1.0017	8099.39	0.98801	8099.39	1.00141	8278.36	1.0008
8336.03	0.9996	8336.59	0.99935			8352.78	1.00165	8102.45	0.98845	8102.44	0.99726	8281.56	1.00088
8340.65	0.99945	8341.85	0.99959			8356.77	1.00083	8105.55	0.98916	8105.54	0.99278	8284.54	1.00106
8345.87	0.99924	8346.76	0.99952			8360.93	1.00115	8108.38	0.99007	8108.38	0.98993	8287.51	1.00107
8350.75	0.99903	8351.7	0.99952			8364.96	1.00065	8112.48	0.99173	8112.48	0.98892	8290.39	1.00114
8355.72	0.99885	8356.79	0.99952			8368.93	0.99973	8116.46	0.99392	8116.44	0.99085	8293.31	1.0013
8360.79	0.99894	8362.01	0.99936			8372.97	0.99964	8120.46	0.99707	8120.47	0.99435	8296.22	1.00149
8366.02	0.99876	8366.64	0.99886			8376.85	0.99929	8124.33	1.0005	8124.37	0.99711	8299.18	1.00154
8370.63	0.99804	8371.8	0.99875			8380.69	0.99864	8128.5	1.00394	8128.52	0.99908	8302.26	1.00176
8375.87	0.99824	8376.74	0.99839			8384.71	0.99879	8132.32	1.00657	8132.31	0.99811	8305.28	1.00185
8380.75	0.99758	8381.71	0.99829			8388.77	0.99831	8136.41	1.00846	8136.4	0.99759	8308.24	1.00193
8385.73	0.99701	8386.8	0.99828			8392.83	0.99837	8140.54	1.01001	8140.52	0.99808	8312.45	1.00203
8390.77	0.99705	8392.06	0.99815			8396.92	0.9981	8144.27	1.01156	8144.29	0.99729	8316.47	1.00199
8395.98	0.99713	8396.62	0.99756			8400.92	0.99762	8148.55	1.0133	8148.53	0.9983	8320.42	1.00178
8400.68	0.99669	8401.87	0.99758			8404.86	0.99794	8152.34	1.01413	8152.35	0.99785	8324.28	1.00148
8405.86	0.99676	8406.75	0.99712			8408.74	0.99747	8156.65	1.01347	8156.6	0.99827	8328.25	1.00119
8410.72	0.996	8411.73	0.99687			8412.55	0.99707	8160.36	1.01182	8160.36	0.9991	8332.15	1.00068
8415.76	0.99581	8416.76	0.99658			8416.76	0.9974	8164.36	1.00966	8164.35	1.00044	8336.29	1.00041
8420.85	0.99582	8421.92	0.99639			8420.78	0.99728	8168.43	1.00774	8168.41	1.00177	8340.39	1.00011
8425.77	0.99558	8426.67	0.99575			8424.84	0.99625	8172.31	1.00601	8172.31	1.00294	8344.44	0.99995
8430.75	0.995	8431.84	0.99554			8428.9	0.99641	8176.42	1.00526	8176.4	1.00495	8348.42	0.99983
8435.77	0.99473	8436.68	0.99499			8432.9	0.99546	8180.51	1.00527	8180.51	1.0071	8352.18	0.99949
8440.72	0.99448	8441.82	0.99482			8436.84	0.99485	8184.31	1.00519	8184.31	1.00633	8356.2	0.99924
8445.83	0.99405	8446.98	0.99449			8440.6	0.9948	8188.55	1.0052	8188.56	1.00629	8360.16	0.99882
8451.04	0.99384	8451.67	0.99402			8444.72	0.99419	8192.36	1.0048	8192.35	1.0049	8364.23	0.99858
8455.65	0.99327	8456.79	0.99361			8448.7	0.99453	8196.58	1.00379	8196.64	1.00393	8368.33	0.99823
8460.89	0.99323	8461.72	0.99327			8452.78	0.99356	8200.39	1.00275	8200.38	1.00243	8372.34	0.99794
8465.73	0.99251	8466.74	0.9929			8456.8	0.99359	8204.35	1.00146	8204.35	1.00179	8376.32	0.99772
8470.79	0.99203	8471.74	0.99257			8460.79	0.99248	8208.57	1.00041	8208.56	1.00036	8380.26	0.99786
8475.88	0.9919	8476.83	0.99231			8464.79	0.99223	8212.31	0.99953	8212.31	0.99903	8384.18	0.9977
8480.71	0.99151	8481.71	0.99199			8468.75	0.99069	8216.39	0.99862	8216.39	0.99803	8388.17	0.99701
8485.83	0.99137	8486.76	0.99156			8472.55	0.99146	8220.51	0.9977	8220.47	0.99733	8392.16	0.99653
						8476.66	0.99053	8224.28	0.99672	8224.28	0.99733	8396.19	0.99615
						8480.64	0.99061	8228.47	0.9965	8228.48	0.99764	8400.33	0.9959
						8484.75	0.98872	8232.42	0.99693	8232.44	0.99783	8404.36	0.99567
						8488.84	0.99153	8236.33	0.99756	8236.35	0.99747	8408.17	0.99526
								8240.55	0.99875	8240.54	0.99686	8412.28	0.99512
								8244.35	1.00006	8244.35	0.99696	8416.13	0.99489
								8248.56	1.00177	8248.57	0.99699	8420.08	0.99466
								8252.41	1.00362	8252.41	0.99804	8424.18	0.99439
								8256.39	1.0056	8256.38	0.99886	8428.24	0.99414
								8260.53	1.00742	8260.6	1.00074	8432.27	0.99384
								8264.38	1.00857	8264.36	1.00274	8436.34	0.99365
								8268.35	1.00905	8268.36	1.00419	8440.25	0.99332
								8272.55	1.00887	8272.56	1.00634	8444.12	0.99295
								8276.32	1.00808	8276.33	1.00591	8448.07	0.99257
								8280.4	1.00708	8280.37	1.00552	8452.01	0.99226
								8284.45	1.00611	8284.44	1.0033	8456.14	0.99194
								8288.31	1.005	8288.3	1.00141	8460.2	0.9917
								8292.4	1.00405	8292.39	1.00072	8464.3	0.9914
								8296.52	1.00326	8296.5	1.0004	8468.36	0.99111
								8300.27	1.00205	8300.27	1.00101	8472.02	0.99063
								8304.43	1.00125	8304.42	1.00101	8476.07	0.99035
								8308.52	1.00077	8308.46	1.00116	8479.87	0.98988
								8313.67	1.0002	8313.68	0.99944	8484.09	0.98959
								8318.3	0.99956	8318.3	0.99911	8488.04	0.98905
								8323.5	0.99901	8323.49	0.99895	8492.34	0.98877
								8328.4	0.99839	8328.4	0.99884	8496.3	0.98829
								8333.38	0.9977	8333.38	0.99852	8500.19	0.98785
								8338.46	0.99694	8338.43	0.99904	8504.15	0.98745
								8343.62	0.99612	8343.63	0.99864	8508.12	0.98712
								8348.35	0.99546	8348.33	0.99804	8348.33	0.99804
								8353.46	0.99518	8353.46	0.99891	8353.46	0.99891
								8358.4	0.99498	8358.42	0.99896	8358.42	0.99896
								8363.4	0.99476	8363.35	0.99891	8363.35	0.99891
								8368.46	0.99459	8368.46	0.99936	8368.46	0.99936
								8373.66	0.99439	8373.62	1.00055	8373.62	1.00055
								8378.34	0.99434	8378.35	1.00043	8378.35	1.00043
								8383.49	0.99452	8383.46	1.00157	8383.46	1.00157
								8388.41	0.99461	8388.43	0.9994	8388.43	0.9994
								8393.36	0.99467	8393.37	0.99907	8393.37	0.99907
								8398.49	0.99468	8398.47	0.99889	8398.47	0.99889
								8403.69	0.9944	8403.7	0.99827	8403.7	0.99827
								8408.26	0.99391	8408.27	0.99704	8408.27	0.99704
								8413.53	0.99343	8413.54	0.99735	8413.54	0.99735
								8418.38	0.99273	8418.38	0.99753	8418.38	0.99753
								8423.41	0.992	8423.41	0.99786	8423.41	0.99786
								8428.46	0.99117	8428.39	0.99739	8428.39	0.99739
								8433.57	0.99004	8433.55	0.99723	8433.55	0.99723
								8438.33	0.98914	8438.35	0.99636	8438.35	0.99636
								8443.43	0.98826	8443.44	0.99561	8443.44	0.99561
								8448.35	0.9873	8448.36	0.99626	8448.36	0.99626
								8453.47	0.98641	8453.48	0.99469	8453.48	0.99469
								8458.64	0.98532	8458.6	0.99409	8458.6	0.99409
								8463.29	0.98424	8463.3	0.99393	8463.3	0.99393
								8468.56	0.98335	8468.55	0.9942	8468.55	0.9942
								8473.41	0.98241	8473.35	0.99409	8473.35	0.99409
								8478.4	0.98147	8478.41	0.99406	8478.41	0.99406
								8483.51	0.98045	8483.48	0.99503	8483.48	0.99503
								8488.36	0.97928	8488.38	0.99486	8488.38	0.99486
								8493.45	0.97842	8493.45	0.99506	8493.45	0.99506
								8498.39	0.97756	8498.41	0.99486	8498.41	0.99486
								8503.38	0.97679	8503.37	0.99451	8503.37	0.99451
								8508.4	0.97606	8508.44	0.99473	8508.44	0.99473

## Sheet: Figure 3f
0	0.01988	0	0.14132	0	0.00612	0	0.16844	0.07332	0	0.28908	0	0.26465
0.03068	0.01908	0.03068	0.14684	0.03068	0.01621	0.03068	0.1719	0.07522	0.03068	0.29507	0.03068	0.27152
0.06136	0.01683	0.06136	0.16113	0.06136	0.0293	0.06136	0.18116	0.08028	0.06136	0.3111	0.06136	0.28958
0.09204	0.0136	0.09204	0.17931	0.09204	0.04012	0.09204	0.19343	0.08704	0.09204	0.33235	0.09204	0.31295
0.12272	0.01045	0.12272	0.19669	0.12272	0.04735	0.12272	0.20564	0.0939	0.12272	0.35352	0.12272	0.33541
0.1534	0.00945	0.1534	0.20988	0.1534	0.0502	0.1534	0.21524	0.09953	0.1534	0.37028	0.1534	0.35216
0.18408	0.01177	0.18408	0.21681	0.18408	0.04828	0.18408	0.22059	0.10304	0.18408	0.37972	0.18408	0.36027
0.21476	0.01563	0.21476	0.21658	0.21476	0.04163	0.21476	0.221	0.10393	0.21476	0.38075	0.21476	0.35874
0.24544	0.01926	0.24544	0.20939	0.24544	0.03071	0.24544	0.21675	0.10212	0.24544	0.37385	0.24544	0.34855
0.27612	0.02175	0.27612	0.1967	0.27612	0.0164	0.27612	0.20907	0.098	0.27612	0.36125	0.27612	0.33269
0.3068	0.0226	0.3068	0.18136	0.3068	0.00128	0.3068	0.20019	0.09247	0.3068	0.3469	0.3068	0.31619
0.33748	0.02159	0.33748	0.16785	0.33748	0.01753	0.33748	0.19306	0.08706	0.33748	0.33603	0.33748	0.30545
0.36816	0.01877	0.36816	0.16168	0.36816	0.03389	0.36816	0.1908	0.08376	0.36816	0.33398	0.36816	0.30637
0.39884	0.01456	0.39884	0.16708	0.39884	0.0477	0.39884	0.19553	0.08446	0.39884	0.34418	0.39884	0.32133
0.42951	0.01025	0.42951	0.18406	0.42951	0.05734	0.42951	0.20742	0.08992	0.42951	0.36655	0.42951	0.34777
0.46019	0.00939	0.46019	0.20869	0.46019	0.06142	0.46019	0.22472	0.09925	0.46019	0.3977	0.46019	0.37992
0.49087	0.01398	0.49087	0.23608	0.49087	0.05887	0.49087	0.24481	0.11055	0.49087	0.43295	0.49087	0.41146
0.52155	0.02054	0.52155	0.26227	0.52155	0.04903	0.52155	0.26514	0.12175	0.52155	0.4679	0.52155	0.43718
0.55223	0.02686	0.55223	0.28471	0.55223	0.03174	0.55223	0.2838	0.13111	0.55223	0.49938	0.55223	0.4536
0.58291	0.03192	0.58291	0.30229	0.58291	0.00814	0.58291	0.29963	0.13733	0.58291	0.5258	0.58291	0.45925
0.61359	0.03506	0.61359	0.31528	0.61359	0.02455	0.61359	0.31227	0.13963	0.61359	0.54717	0.61359	0.4549
0.64427	0.0359	0.64427	0.32535	0.64427	0.06042	0.64427	0.32206	0.13786	0.64427	0.565	0.64427	0.44396
0.67495	0.0343	0.67495	0.33533	0.67495	0.09992	0.67495	0.32999	0.13274	0.67495	0.582	0.67495	0.43276
0.70563	0.0304	0.70563	0.34873	0.70563	0.141	0.70563	0.33755	0.12615	0.70563	0.60157	0.70563	0.4302
0.73631	0.02479	0.73631	0.36874	0.73631	0.1816	0.73631	0.34659	0.12161	0.73631	0.62692	0.73631	0.44557
0.76699	0.0188	0.76699	0.39707	0.76699	0.21975	0.76699	0.35902	0.12387	0.76699	0.6603	0.76699	0.48452
0.79767	0.01541	0.79767	0.43332	0.79767	0.25374	0.79767	0.37662	0.13679	0.79767	0.7023	0.79767	0.54658
0.82835	0.01787	0.82835	0.47525	0.82835	0.28232	0.82835	0.40076	0.16083	0.82835	0.75197	0.82835	0.62654
0.85903	0.02419	0.85903	0.5195	0.85903	0.30489	0.85903	0.4323	0.19341	0.85903	0.8072	0.85903	0.71783
0.88971	0.03087	0.88971	0.5625	0.88971	0.32171	0.88971	0.47153	0.23111	0.88971	0.86562	0.88971	0.81458
0.92039	0.03601	0.92039	0.60107	0.92039	0.334	0.92039	0.5183	0.27077	0.92039	0.92512	0.92039	0.91244
0.95107	0.03855	0.95107	0.63287	0.95107	0.34394	0.95107	0.572	0.30974	0.95107	0.98442	0.95107	1.00865
0.98175	0.03796	0.98175	0.65682	0.98175	0.35437	0.98175	0.63167	0.34582	0.98175	1.0432	0.98175	1.10193
1.01243	0.03411	1.01243	0.67333	1.01243	0.36822	1.01243	0.696	0.37721	1.01243	1.10215	1.01243	1.19219
1.04311	0.02754	1.04311	0.68458	1.04311	0.38764	1.04311	0.76335	0.4025	1.04311	1.16265	1.04311	1.28015
1.07379	0.02014	1.07379	0.69455	1.07379	0.4133	1.07379	0.83182	0.4208	1.07379	1.22633	1.07379	1.3669
1.10447	0.01758	1.10447	0.70866	1.10447	0.4442	1.10447	0.89936	0.43178	1.10447	1.29442	1.10447	1.45332
1.13515	0.02485	1.13515	0.7328	1.13515	0.47817	1.13515	0.96388	0.4358	1.13515	1.3674	1.13515	1.53965
1.16583	0.03686	1.16583	0.77174	1.16583	0.51257	1.16583	1.0235	0.43405	1.16583	1.44435	1.16583	1.62508
1.1965	0.04896	1.1965	0.82751	1.1965	0.54504	1.1965	1.07673	0.42874	1.1965	1.52308	1.1965	1.70767
1.22718	0.05879	1.22718	0.8988	1.22718	0.57404	1.22718	1.12273	0.42312	1.22718	1.60027	1.22718	1.78443
1.25786	0.0648	1.25786	0.98145	1.25786	0.59924	1.25786	1.1615	0.42136	1.25786	1.67175	1.25786	1.85159
1.28854	0.066	1.28854	1.06959	1.28854	0.62162	1.28854	1.19407	0.42793	1.28854	1.73305	1.28854	1.905
1.31922	0.06229	1.31922	1.15678	1.31922	0.64348	1.31922	1.22255	0.44641	1.31922	1.77985	1.31922	1.9406
1.3499	0.05532	1.3499	1.23676	1.3499	0.66795	1.3499	1.25	0.47835	1.3499	1.80848	1.3499	1.95479
1.38058	0.05065	1.38058	1.30393	1.38058	0.69823	1.38058	1.28016	0.52277	1.38058	1.81615	1.38058	1.94477
1.41126	0.05795	1.41126	1.35365	1.41126	0.73651	1.41126	1.31677	0.57679	1.41126	1.80133	1.41126	1.90889
1.44194	0.0806	1.44194	1.38233	1.44194	0.78316	1.44194	1.36289	0.63655	1.44194	1.7639	1.44194	1.84673
1.47262	0.11331	1.47262	1.3876	1.47262	0.83631	1.47262	1.42009	0.69802	1.47262	1.7053	1.47262	1.75928
1.5033	0.15081	1.5033	1.36832	1.5033	0.89221	1.5033	1.48802	0.75734	1.5033	1.62847	1.5033	1.64891
1.53398	0.18934	1.53398	1.32459	1.53398	0.94583	1.53398	1.56439	0.81111	1.53398	1.5379	1.53398	1.51935
1.56466	0.22595	1.56466	1.25767	1.56466	0.99166	1.56466	1.64526	0.85638	1.56466	1.43933	1.56466	1.37559
1.59534	0.2584	1.59534	1.16991	1.59534	1.02435	1.59534	1.72571	0.89078	1.59534	1.33938	1.59534	1.22378
1.62602	0.28547	1.62602	1.06464	1.62602	1.03917	1.62602	1.80046	0.91256	1.62602	1.24497	1.62602	1.07107
1.6567	0.30758	1.6567	0.94593	1.6567	1.0324	1.6567	1.86438	0.92067	1.6567	1.1623	1.6567	0.92549
1.68738	0.32752	1.68738	0.81845	1.68738	1.00153	1.68738	1.91296	0.91488	1.68738	1.09558	1.68738	0.7957
1.71806	0.35108	1.71806	0.68726	1.71806	0.94543	1.71806	1.94261	0.89588	1.71806	1.04583	1.71806	0.69013
1.74874	0.38652	1.74874	0.55764	1.74874	0.8644	1.74874	1.95082	0.86541	1.74874	1.01035	1.74874	0.61514
1.77942	0.44207	1.77942	0.43499	1.77942	0.76021	1.77942	1.93631	0.82636	1.77942	0.98362	1.77942	0.57197
1.8101	0.52267	1.8101	0.32489	1.8101	0.63598	1.8101	1.89901	0.78075	1.8101	0.95857	1.8101	0.555
1.84078	0.62851	1.84078	0.23353	1.84078	0.49611	1.84078	1.84002	0.78799	1.84078	0.92842	1.84078	0.55389
1.87146	0.7561	1.87146	0.16816	1.87146	0.34639	1.87146	1.76151	0.81506	1.87146	0.88772	1.87146	0.55821
1.90214	0.89993	1.90214	0.13465	1.90214	0.19565	1.90214	1.66654	0.85675	1.90214	0.83303	1.90214	0.56053
1.93282	1.05357	1.93282	0.12717	1.93282	0.08122	1.93282	1.55884	0.89021	1.93282	0.76292	1.93282	0.55713
1.9635	1.2102	1.9635	0.12783	1.9635	0.15311	1.9635	1.44249	0.91161	1.9635	0.67795	1.9635	0.54739
1.99418	1.36289	1.99418	0.12273	1.99418	0.28496	1.99418	1.3217	0.91845	1.99418	0.58037	1.99418	0.5329
2.02485	1.50493	2.02485	0.10634	2.02485	0.41032	2.02485	1.20042	0.90944	2.02485	0.47423	2.02485	0.51655
2.05553	1.63	2.05553	0.07863	2.05553	0.52207	2.05553	1.08202	0.88448	2.05553	0.36555	2.05553	0.50158
2.08621	1.73247	2.08621	0.04679	2.08621	0.61951	2.08621	0.96905	0.84448	2.08621	0.26435	2.08621	0.49061
2.11689	1.80764	2.11689	0.04836	2.11689	0.70507	2.11689	0.86304	0.79129	2.11689	0.1907	2.11689	0.48481
2.14757	1.85197	2.14757	0.09646	2.14757	0.78376	2.14757	0.76444	0.7276	2.14757	0.17743	2.14757	0.48361
2.17825	1.86325	2.17825	0.1574	2.17825	0.86236	2.17825	0.6728	0.65676	2.17825	0.22328	2.17825	0.48493
2.20893	1.8407	2.20893	0.22153	2.20893	0.94806	2.20893	0.58705	0.58268	2.20893	0.28905	2.20893	0.48601
2.23961	1.78502	2.23961	0.28481	2.23961	1.04662	2.23961	0.50599	0.50966	2.23961	0.3516	2.23961	0.48408
2.27029	1.69834	2.27029	0.34437	2.27029	1.1608	2.27029	0.42875	0.44214	2.27029	0.40192	2.27029	0.477
2.30097	1.58413	2.30097	0.39798	2.30097	1.2897	2.30097	0.35518	0.38426	2.30097	0.4366	2.30097	0.46342
2.33165	1.44697	2.33165	0.4439	2.33165	1.42918	2.33165	0.28623	0.33904	2.33165	0.45458	2.33165	0.44284
2.36233	1.29236	2.36233	0.48091	2.36233	1.57285	2.36233	0.22433	0.30724	2.36233	0.45627	2.36233	0.41551
2.39301	1.12638	2.39301	0.50824	2.39301	1.71323	2.39301	0.17398	0.2867	2.39301	0.44315	2.39301	0.38224
2.42369	0.95538	2.42369	0.52555	2.42369	1.84262	2.42369	0.14165	0.2729	2.42369	0.41733	2.42369	0.34415
2.45437	0.78568	2.45437	0.53284	2.45437	1.95385	2.45437	0.13173	0.26077	2.45437	0.38133	2.45437	0.30254
2.48505	0.62325	2.48505	0.53045	2.48505	2.04071	2.48505	0.13882	0.24631	2.48505	0.33792	2.48505	0.25866
2.51573	0.47346	2.51573	0.51895	2.51573	2.09832	2.51573	0.15126	0.22721	2.51573	0.28992	2.51573	0.21365
2.54641	0.34099	2.54641	0.49913	2.54641	2.12331	2.54641	0.16015	0.2029	2.54641	0.23985	2.54641	0.16856
2.57709	0.22991	2.57709	0.47196	2.57709	2.11394	2.57709	0.1609	0.17439	2.57709	0.18998	2.57709	0.12458
2.60777	0.14457	2.60777	0.43862	2.60777	2.0701	2.60777	0.15176	0.14423	2.60777	0.14233	2.60777	0.08417
2.63845	0.09179	2.63845	0.40051	2.63845	1.99329	2.63845	0.13294	0.11683	2.63845	0.09917	2.63845	0.05557
2.66913	0.07707	2.66913	0.35933	2.66913	1.88646	2.66913	0.10649	0.09876	2.66913	0.06523	2.66913	0.05831
2.69981	0.08396	2.69981	0.31725	2.69981	1.75379	2.69981	0.0779	0.09595	2.69981	0.0532	2.69981	0.08796
2.73049	0.09118	2.73049	0.27704	2.73049	1.60052	2.73049	0.06241	0.10665	2.73049	0.07025	2.73049	0.12483
2.76117	0.09254	2.76117	0.24226	2.76117	1.43261	2.76117	0.07962	0.12284	2.76117	0.10008	2.76117	0.16163
2.79184	0.08934	2.79184	0.21715	2.79184	1.25646	2.79184	0.1185	0.13763	2.79184	0.1325	2.79184	0.19558
2.82252	0.085	2.82252	0.20532	2.82252	1.07868	2.82252	0.16309	0.14706	2.82252	0.1642	2.82252	0.22498
2.8532	0.08253	2.8532	0.20754	2.8532	0.90578	2.8532	0.20651	0.14916	2.8532	0.19362	2.8532	0.24862
2.88388	0.08284	2.88388	0.22072	2.88388	0.74398	2.88388	0.24524	0.14325	2.88388	0.21955	2.88388	0.26564
2.91456	0.08456	2.91456	0.23971	2.91456	0.59904	2.91456	0.27714	0.12959	2.91456	0.24093	2.91456	0.27562
2.94524	0.08588	2.94524	0.25971	2.94524	0.47601	2.94524	0.30097	0.10934	2.94524	0.25683	2.94524	0.27864
2.97592	0.08641	2.97592	0.27717	2.97592	0.37874	2.97592	0.3163	0.08494	2.97592	0.26668	2.97592	0.27534
3.0066	0.08827	3.0066	0.28974	3.0066	0.30859	3.0066	0.32347	0.06157	3.0066	0.27015	3.0066	0.26693
3.03728	0.09569	3.03728	0.29601	3.03728	0.26254	3.03728	0.32364	0.05141	3.03728	0.26745	3.03728	0.25517
3.06796	0.11226	3.06796	0.29525	3.06796	0.2326	3.06796	0.31868	0.0652	3.06796	0.2592	3.06796	0.24219
3.09864	0.13809	3.09864	0.28732	3.09864	0.20888	3.09864	0.31112	0.09227	3.09864	0.24652	3.09864	0.23026
3.12932	0.17038	3.12932	0.27256	3.12932	0.18343	3.12932	0.30383	0.12154	3.12932	0.23098	3.12932	0.22128
3.16	0.20543	3.16	0.25176	3.16	0.15193	3.16	0.2996	0.14822	3.16	0.21443	3.16	0.21621
3.19068	0.23979	3.19068	0.22618	3.19068	0.11309	3.19068	0.30043	0.16991	3.19068	0.19878	3.19068	0.21471
3.22136	0.27048	3.22136	0.19758	3.22136	0.06817	3.22136	0.30703	0.18526	3.22136	0.18573	3.22136	0.2153
3.25204	0.29514	3.25204	0.16851	3.25204	0.02676	3.25204	0.31865	0.19364	3.25204	0.17622	3.25204	0.21594
3.28272	0.31208	3.28272	0.14264	3.28272	0.05128	3.28272	0.33352	0.19503	3.28272	0.17013	3.28272	0.21466
3.3134	0.32034	3.3134	0.12508	3.3134	0.10603	3.3134	0.34948	0.19008	3.3134	0.16628	3.3134	0.20999
3.34408	0.31971	3.34408	0.1209	3.34408	0.16289	3.34408	0.36452	0.18014	3.34408	0.16303	3.34408	0.20111
3.37476	0.31076	3.37476	0.13092	3.37476	0.21842	3.37476	0.37708	0.16735	3.37476	0.1587	3.37476	0.1879
3.40544	0.2947	3.40544	0.15068	3.40544	0.27098	3.40544	0.38615	0.15476	3.40544	0.15207	3.40544	0.17085
3.43612	0.27336	3.43612	0.17461	3.43612	0.31947	3.43612	0.39118	0.14617	3.43612	0.14255	3.43612	0.151
3.4668	0.24899	3.4668	0.19871	3.4668	0.36325	3.4668	0.39205	0.14514	3.4668	0.13005	3.4668	0.12979
3.49748	0.2241	3.49748	0.22048	3.49748	0.40195	3.49748	0.38895	0.15318	3.49748	0.11505	3.49748	0.10892
3.52816	0.20131	3.52816	0.2384	3.52816	0.43548	3.52816	0.38225	0.16894	3.52816	0.09845	3.52816	0.09015
3.55884	0.18316	3.55884	0.25155	3.55884	0.46389	3.55884	0.3724	0.18934	3.55884	0.08135	3.55884	0.07497
3.58952	0.17188	3.58952	0.25938	3.58952	0.48738	3.58952	0.35988	0.21129	3.58952	0.065	3.58952	0.06396
3.62019	0.16918	3.62019	0.26166	3.62019	0.50618	3.62019	0.34509	0.23238	3.62019	0.05065	3.62019	0.05633
3.65087	0.17606	3.65087	0.25836	3.65087	0.52053	3.65087	0.32839	0.25095	3.65087	0.03915	3.65087	0.0503
3.68155	0.1927	3.68155	0.24965	3.68155	0.5307	3.68155	0.31006	0.26601	3.68155	0.03075	3.68155	0.04434
3.71223	0.21858	3.71223	0.23587	3.71223	0.53695	3.71223	0.29035	0.27704	3.71223	0.02505	3.71223	0.03858
3.74291	0.2526	3.74291	0.21751	3.74291	0.53961	3.74291	0.2695	0.28396	3.74291	0.0219	3.74291	0.036
3.77359	0.29315	3.77359	0.19515	3.77359	0.53908	3.77359	0.2478	0.28696	3.77359	0.02313	3.77359	0.0412
3.80427	0.3382	3.80427	0.16952	3.80427	0.53589	3.80427	0.22563	0.2865	3.80427	0.03083	3.80427	0.05469
3.83495	0.38537	3.83495	0.14143	3.83495	0.53078	3.83495	0.2034	0.28314	3.83495	0.04435	3.83495	0.07306
3.86563	0.43213	3.86563	0.11175	3.86563	0.52474	3.86563	0.18161	0.27756	3.86563	0.0618	3.86563	0.0931
3.89631	0.47594	3.89631	0.08145	3.89631	0.51893	3.89631	0.16075	0.27044	3.89631	0.08153	3.89631	0.11249
3.92699	0.5144	3.92699	0.05152	3.92699	0.51473	3.92699	0.1413	0.26244	3.92699	0.10208	3.92699	0.12943
3.95767	0.54546	3.95767	0.02333	3.95767	0.51347	3.95767	0.1236	0.25412	3.95767	0.12205	3.95767	0.14252
3.98835	0.56752	3.98835	0.00935	3.98835	0.51629	3.98835	0.10787	0.24602	3.98835	0.14013	3.98835	0.15072
4.01903	0.57958	4.01903	0.03005	4.01903	0.52387	4.01903	0.09408	0.23855	4.01903	0.15513	4.01903	0.1534
4.04971	0.58128	4.04971	0.05012	4.04971	0.53622	4.04971	0.08209	0.23212	4.04971	0.16608	4.04971	0.15037
4.08039	0.57296	4.08039	0.06647	4.08039	0.5527	4.08039	0.07171	0.22703	4.08039	0.17228	4.08039	0.1419
4.11107	0.55565	4.11107	0.07865	4.11107	0.57209	4.11107	0.06287	0.22359	4.11107	0.17328	4.11107	0.12875
4.14175	0.53104	4.14175	0.08668	4.14175	0.59287	4.14175	0.05589	0.22198	4.14175	0.16895	4.14175	0.11218
4.17243	0.50142	4.17243	0.09097	4.17243	0.6135	4.17243	0.0515	0.2223	4.17243	0.1595	4.17243	0.09409
4.20311	0.46954	4.20311	0.09241	4.20311	0.63266	4.20311	0.05062	0.22446	4.20311	0.14543	4.20311	0.07717
4.23379	0.43839	4.23379	0.09243	4.23379	0.64947	4.23379	0.05361	0.2282	4.23379	0.1274	4.23379	0.06512
4.26447	0.41091	4.26447	0.09298	4.26447	0.66364	4.26447	0.05986	0.2331	4.26447	0.10638	4.26447	0.06131
4.29515	0.38949	4.29515	0.09618	4.29515	0.67548	4.29515	0.06809	0.23859	4.29515	0.0834	4.29515	0.06546
4.32583	0.3755	4.32583	0.10356	4.32583	0.68594	4.32583	0.07702	0.24404	4.32583	0.05958	4.32583	0.07342
4.35651	0.3689	4.35651	0.11538	4.35651	0.69641	4.35651	0.0856	0.24881	4.35651	0.03608	4.35651	0.08105
4.38719	0.36835	4.38719	0.13077	4.38719	0.7085	4.38719	0.09303	0.25233	4.38719	0.0146	4.38719	0.08582
4.41786	0.37177	4.41786	0.14824	4.41786	0.72368	4.41786	0.09873	0.25409	4.41786	0.01108	4.41786	0.08653
4.44854	0.37693	4.44854	0.16628	4.44854	0.74294	4.44854	0.10233	0.25373	4.44854	0.02775	4.44854	0.0829
4.47922	0.38195	4.47922	0.18362	4.47922	0.76644	4.47922	0.10366	0.25102	4.47922	0.04325	4.47922	0.07539
4.5099	0.38547	4.5099	0.19928	4.5099	0.79345	4.5099	0.10274	0.24585	4.5099	0.05638	4.5099	0.06523
4.54058	0.38668	4.54058	0.2126	4.54058	0.82242	4.54058	0.09976	0.23827	4.54058	0.06728	4.54058	0.05472
4.57126	0.3852	4.57126	0.22324	4.57126	0.85122	4.57126	0.09514	0.22845	4.57126	0.07645	4.57126	0.04767
4.60194	0.38094	4.60194	0.23113	4.60194	0.87747	4.60194	0.08954	0.21665	4.60194	0.08445	4.60194	0.04821
4.63262	0.37398	4.63262	0.23644	4.63262	0.89881	4.63262	0.08383	0.20322	4.63262	0.09183	4.63262	0.05648
4.6633	0.36445	4.6633	0.23949	4.6633	0.91317	4.6633	0.07911	0.18858	4.6633	0.0989	4.6633	0.06864
4.69398	0.35249	4.69398	0.24071	4.69398	0.91889	4.69398	0.07656	0.17317	4.69398	0.10568	4.69398	0.08102
4.72466	0.33821	4.72466	0.24046	4.72466	0.91485	4.72466	0.07703	0.15746	4.72466	0.11195	4.72466	0.09137
4.75534	0.32174	4.75534	0.239	4.75534	0.90046	4.75534	0.08071	0.14188	4.75534	0.11725	4.75534	0.09836
4.78602	0.3032	4.78602	0.23639	4.78602	0.87568	4.78602	0.08702	0.12684	4.78602	0.121	4.78602	0.10129
4.8167	0.28281	4.8167	0.23244	4.8167	0.84094	4.8167	0.09497	0.11271	4.8167	0.12268	4.8167	0.09989
4.84738	0.26086	4.84738	0.2268	4.84738	0.79706	4.84738	0.10349	0.09977	4.84738	0.12188	4.84738	0.09426
4.87806	0.23779	4.87806	0.21897	4.87806	0.74516	4.87806	0.11166	0.08826	4.87806	0.11833	4.87806	0.08483
4.90874	0.21416	4.90874	0.20848	4.90874	0.68653	4.90874	0.11873	0.07833	4.90874	0.11195	4.90874	0.07229
4.93942	0.19067	4.93942	0.19492	4.93942	0.62256	4.93942	0.12415	0.07008	4.93942	0.10287	4.93942	0.0576
4.9701	0.16814	4.9701	0.17807	4.9701	0.55471	4.9701	0.12753	0.06349	4.9701	0.09143	4.9701	0.04204
5.00078	0.14743	5.00078	0.15802	5.00078	0.48449	5.00078	0.12861	0.05851	5.00078	0.07808	5.00078	0.02774
5.03146	0.12943	5.03146	0.13516	5.03146	0.41365	5.03146	0.12725	0.05496	5.03146	0.06342	5.03146	0.01963
5.06214	0.11487	5.06214	0.11039	5.06214	0.34456	5.06214	0.12343	0.05258	5.06214	0.0483	5.06214	0.02346
5.09282	0.10413	5.09282	0.08537	5.09282	0.281	5.09282	0.11723	0.05106	5.09282	0.03375	5.09282	0.03321
5.1235	0.09703	5.1235	0.06344	5.1235	0.22988	5.1235	0.1088	0.05003	5.1235	0.02162	5.1235	0.04277
5.15418	0.09286	5.15418	0.05149	5.15418	0.20241	5.15418	0.0984	0.04916	5.15418	0.0163	5.15418	0.05021
5.18486	0.09052	5.18486	0.05625	5.18486	0.20847	5.18486	0.08635	0.04814	5.18486	0.02053	5.18486	0.05486
5.21553	0.08891	5.21553	0.0728	5.21553	0.24469	5.21553	0.07301	0.04671	5.21553	0.02807	5.21553	0.05659
5.24621	0.0872	5.24621	0.09254	5.24621	0.29835	5.24621	0.05885	0.04468	5.24621	0.03488	5.24621	0.05554
5.27689	0.08484	5.27689	0.11099	5.27689	0.359	5.27689	0.04444	0.04195	5.27689	0.03975	5.27689	0.05204
5.30757	0.08159	5.30757	0.12603	5.30757	0.42024	5.30757	0.03069	0.0385	5.30757	0.04242	5.30757	0.04657
5.33825	0.07739	5.33825	0.13655	5.33825	0.47808	5.33825	0.0198	0.03442	5.33825	0.04288	5.33825	0.03969
5.36893	0.07234	5.36893	0.14201	5.36893	0.52973	5.36893	0.01757	0.02995	5.36893	0.04127	5.36893	0.03204
5.39961	0.06658	5.39961	0.14224	5.39961	0.57309	5.39961	0.02513	0.02551	5.39961	0.03798	5.39961	0.02431
5.43029	0.06028	5.43029	0.13743	5.43029	0.60657	5.43029	0.03562	0.02185	5.43029	0.03335	5.43029	0.0173
5.46097	0.0536	5.46097	0.12805	5.46097	0.62902	5.46097	0.04593	0.02002	5.46097	0.02782	5.46097	0.01216
5.49165	0.04668	5.49165	0.11491	5.49165	0.63973	5.49165	0.05508	0.02083	5.49165	0.02185	5.49165	0.0104
5.52233	0.03965	5.52233	0.09911	5.52233	0.63844	5.52233	0.06267	0.02403	5.52233	0.01595	5.52233	0.01185
5.55301	0.03268	5.55301	0.0822	5.55301	0.62531	5.55301	0.06849	0.02858	5.55301	0.01083	5.55301	0.01429
5.58369	0.02606	5.58369	0.0664	5.58369	0.60094	5.58369	0.07245	0.03357	5.58369	0.00788	5.58369	0.0164
5.61437	0.0203	5.61437	0.05501	5.61437	0.56631	5.61437	0.07454	0.0384	5.61437	0.0086	5.61437	0.01778
5.64505	0.01645	5.64505	0.05169	5.64505	0.52272	5.64505	0.07483	0.04269	5.64505	0.01158	5.64505	0.01841
5.67573	0.01578	5.67573	0.05684	5.67573	0.47176	5.67573	0.07344	0.04623	5.67573	0.01498	5.67573	0.01848
5.70641	0.01822	5.70641	0.06671	5.70641	0.41524	5.70641	0.07056	0.04888	5.70641	0.01823	5.70641	0.0182
5.73709	0.02217	5.73709	0.07742	5.73709	0.3551	5.73709	0.06645	0.05058	5.73709	0.0212	5.73709	0.01788
5.76777	0.02631	5.76777	0.08665	5.76777	0.29342	5.76777	0.0614	0.05136	5.76777	0.02388	5.76777	0.01781
5.79845	0.02983	5.79845	0.09319	5.79845	0.2324	5.79845	0.05572	0.05128	5.79845	0.02635	5.79845	0.01827
5.82913	0.03231	5.82913	0.09642	5.82913	0.17455	5.82913	0.04977	0.05044	5.82913	0.02858	5.82913	0.01946
5.85981	0.03347	5.85981	0.09614	5.85981	0.12344	5.85981	0.04388	0.04897	5.85981	0.0306	5.85981	0.02142
5.89049	0.03316	5.89049	0.09236	5.89049	0.08592	5.89049	0.03836	0.04702	5.89049	0.03233	5.89049	0.02406
5.92117	0.03134	5.92117	0.08534	5.92117	0.07403	5.92117	0.03347	0.04474	5.92117	0.0337	5.92117	0.02716
5.95185	0.02804	5.95185	0.07544	5.95185	0.08875	5.95185	0.02938	0.04229	5.95185	0.0347	5.95185	0.03047
5.98253	0.0234	5.98253	0.06317	5.98253	0.11356	5.98253	0.02614	0.03976	5.98253	0.03528	5.98253	0.03368
6.0132	0.01762	6.0132	0.04912	6.0132	0.13789	6.0132	0.02373	0.03726	6.0132	0.03545	6.0132	0.03651
6.04388	0.01099	6.04388	0.03405	6.04388	0.15812	6.04388	0.02209	0.03482	6.04388	0.0352	6.04388	0.03869
6.07456	0.00406	6.07456	0.01928	6.07456	0.1731	6.07456	0.02126	0.03246	6.07456	0.03458	6.07456	0.03997
6.10524	0.00449	6.10524	0.01109	6.10524	0.18267	6.10524	0.02132	0.03012	6.10524	0.03363	6.10524	0.04018
6.13592	0.01167	6.13592	0.02029	6.13592	0.18709	6.13592	0.02239	0.02775	6.13592	0.03235	6.13592	0.03922
6.1666	0.01871	6.1666	0.0342	6.1666	0.18686	6.1666	0.02446	0.02526	6.1666	0.03078	6.1666	0.03704
6.19728	0.02517	6.19728	0.04774	6.19728	0.18261	6.19728	0.02736	0.02256	6.19728	0.02888	6.19728	0.03371
6.22796	0.03081	6.22796	0.05992	6.22796	0.17506	6.22796	0.03074	0.01958	6.22796	0.02668	6.22796	0.02937
6.25864	0.03551	6.25864	0.0703	6.25864	0.16495	6.25864	0.03421	0.01624	6.25864	0.02413	6.25864	0.02424
6.28932	0.03921	6.28932	0.07863	6.28932	0.15306	6.28932	0.03739	0.01251	6.28932	0.02123	6.28932	0.01866
6.32	0.04192	6.32	0.08477	6.32	0.14014	6.32	0.03992	0.00844	6.32	0.01802	6.32	0.01305
6.35068	0.04372	6.35068	0.08867	6.35068	0.12698	6.35068	0.0415	0.00442	6.35068	0.01463	6.35068	0.00825
6.38136	0.04473	6.38136	0.09036	6.38136	0.11437	6.38136	0.04188	0.00384	6.38136	0.01125	6.38136	0.00623
6.41204	0.04508	6.41204	0.08996	6.41204	0.10312	6.41204	0.04092	0.00836	6.41204	0.0084	6.41204	0.00815
6.44272	0.04488	6.44272	0.08765	6.44272	0.09406	6.44272	0.03856	0.01398	6.44272	0.0071	6.44272	0.01123
6.4734	0.04422	6.4734	0.08369	6.4734	0.0879	6.4734	0.03491	0.01992	6.4734	0.00818	6.4734	0.01382
6.50408	0.04315	6.50408	0.07836	6.50408	0.08507	6.50408	0.03025	0.02595	6.50408	0.01068	6.50408	0.01546
6.53476	0.04169	6.53476	0.07203	6.53476	0.08556	6.53476	0.02526	0.03185	6.53476	0.0135	6.53476	0.01605
6.56544	0.03989	6.56544	0.06511	6.56544	0.08888	6.56544	0.02139	0.03744	6.56544	0.01607	6.56544	0.01569
6.59612	0.03791	6.59612	0.05803	6.59612	0.09432	6.59612	0.02094	0.04251	6.59612	0.01815	6.59612	0.01462
6.6268	0.03607	6.6268	0.05129	6.6268	0.10112	6.6268	0.02515	0.04688	6.6268	0.0196	6.6268	0.0133
6.65748	0.03499	6.65748	0.04539	6.65748	0.10867	6.65748	0.03268	0.05038	6.65748	0.02035	6.65748	0.01234
6.68816	0.03551	6.68816	0.0408	6.68816	0.11652	6.68816	0.04175	0.05287	6.68816	0.02045	6.68816	0.01234
6.71884	0.0384	6.71884	0.03781	6.71884	0.12437	6.71884	0.05124	0.05423	6.71884	0.01998	6.71884	0.01345
6.74952	0.04396	6.74952	0.0364	6.74952	0.13199	6.74952	0.06044	0.05441	6.74952	0.0191	6.74952	0.01524
6.7802	0.05189	6.7802	0.03621	6.7802	0.13923	6.7802	0.06887	0.05341	6.7802	0.01802	6.7802	0.01709
6.81087	0.06162	6.81087	0.03667	6.81087	0.146	6.81087	0.07615	0.05128	6.81087	0.017	6.81087	0.01851
6.84155	0.07251	6.84155	0.03723	6.84155	0.1522	6.84155	0.08203	0.04811	6.84155	0.01628	6.84155	0.01915
6.87223	0.08399	6.87223	0.03749	6.87223	0.15775	6.87223	0.08631	0.04408	6.87223	0.01598	6.87223	0.01881
6.90291	0.09554	6.90291	0.0372	6.90291	0.1626	6.90291	0.08891	0.0394	6.90291	0.01607	6.90291	0.01739
6.93359	0.10669	6.93359	0.03626	6.93359	0.16668	6.93359	0.08979	0.03432	6.93359	0.01645	6.93359	0.01492
6.96427	0.11701	6.96427	0.03475	6.96427	0.16993	6.96427	0.08903	0.02915	6.96427	0.0169	6.96427	0.01151
6.99495	0.12614	6.99495	0.03282	6.99495	0.17234	6.99495	0.08675	0.02421	6.99495	0.01727	6.99495	0.00742
7.02563	0.13375	7.02563	0.03078	7.02563	0.17386	7.02563	0.08315	0.01985	7.02563	0.01745	7.02563	0.00364
7.05631	0.13958	7.05631	0.02899	7.05631	0.17452	7.05631	0.07849	0.01643	7.05631	0.01745	7.05631	0.00486
7.08699	0.14344	7.08699	0.02787	7.08699	0.17436	7.08699	0.07304	0.0142	7.08699	0.01743	7.08699	0.00963
7.11767	0.1452	7.11767	0.02769	7.11767	0.17344	7.11767	0.06711	0.01311	7.11767	0.01758	7.11767	0.01468
7.14835	0.14482	7.14835	0.02853	7.14835	0.17188	7.14835	0.06098	0.01282	7.14835	0.01812	7.14835	0.01939
7.17903	0.14232	7.17903	0.03017	7.17903	0.16983	7.17903	0.05491	0.01291	7.17903	0.01922	7.17903	0.02346
7.20971	0.13781	7.20971	0.03225	7.20971	0.16744	7.20971	0.04912	0.0131	7.20971	0.0209	7.20971	0.02667
7.24039	0.13147	7.24039	0.03442	7.24039	0.16494	7.24039	0.04372	0.01339	7.24039	0.02297	7.24039	0.02889
7.27107	0.12355	7.27107	0.03639	7.27107	0.16251	7.27107	0.03877	0.01392	7.27107	0.02523	7.27107	0.03004
7.30175	0.11435	7.30175	0.03798	7.30175	0.16038	7.30175	0.03424	0.01489	7.30175	0.02743	7.30175	0.03011
7.33243	0.10422	7.33243	0.03914	7.33243	0.15873	7.33243	0.03006	0.01638	7.33243	0.0293	7.33243	0.02915
7.36311	0.09355	7.36311	0.03988	7.36311	0.15772	7.36311	0.02613	0.01827	7.36311	0.03072	7.36311	0.02727
7.39379	0.08274	7.39379	0.04033	7.39379	0.15746	7.39379	0.02243	0.02032	7.39379	0.03155	7.39379	0.02466
7.42447	0.07216	7.42447	0.04064	7.42447	0.15798	7.42447	0.019	0.02224	7.42447	0.03173	7.42447	0.02157
7.45515	0.06216	7.45515	0.04097	7.45515	0.15925	7.45515	0.01601	0.02376	7.45515	0.03127	7.45515	0.01833
7.48583	0.05305	7.48583	0.04145	7.48583	0.16113	7.48583	0.01379	0.02465	7.48583	0.03025	7.48583	0.01537
7.51651	0.04502	7.51651	0.04213	7.51651	0.16339	7.51651	0.0127	0.02475	7.51651	0.02883	7.51651	0.01327
7.54719	0.03817	7.54719	0.04294	7.54719	0.16574	7.54719	0.01286	0.02399	7.54719	0.02715	7.54719	0.01256
7.57787	0.03248	7.57787	0.04374	7.57787	0.16778	7.57787	0.01392	0.02238	7.57787	0.02552	7.57787	0.01332
7.60854	0.0278	7.60854	0.04435	7.60854	0.16911	7.60854	0.01534	0.02006	7.60854	0.02417	7.60854	0.01501
7.63922	0.02398	7.63922	0.04454	7.63922	0.16925	7.63922	0.01665	0.01735	7.63922	0.02338	7.63922	0.01702
7.6699	0.02094	7.6699	0.04415	7.6699	0.16777	7.6699	0.01754	0.01484	7.6699	0.0232	7.6699	0.01891
7.70058	0.01871	7.70058	0.04302	7.70058	0.16422	7.70058	0.01785	0.01352	7.70058	0.0236	7.70058	0.02047
7.73126	0.01752	7.73126	0.04109	7.73126	0.15825	7.73126	0.01749	0.0143	7.73126	0.02438	7.73126	0.02158
7.76194	0.01759	7.76194	0.03835	7.76194	0.14954	7.76194	0.01648	0.01712	7.76194	0.02525	7.76194	0.02221
7.79262	0.01887	7.79262	0.03487	7.79262	0.13791	7.79262	0.01488	0.02111	7.79262	0.02603	7.79262	0.02241
7.8233	0.02102	7.8233	0.03076	7.8233	0.1233	7.8233	0.01281	0.02553	7.8233	0.02645	7.8233	0.02222
7.85398	0.02357	7.85398	0.02621	7.85398	0.1058	7.85398	0.01047	0.02991	7.85398	0.02647	7.85398	0.02175
7.88466	0.02606	7.88466	0.02145	7.88466	0.0857	7.88466	0.00819	0.03404	7.88466	0.026	7.88466	0.0211
7.91534	0.02818	7.91534	0.01679	7.91534	0.06357	7.91534	0.00657	0.03783	7.91534	0.02508	7.91534	0.02036
7.94602	0.02967	7.94602	0.01259	7.94602	0.04085	7.94602	0.00644	0.04132	7.94602	0.02378	7.94602	0.01966
7.9767	0.0304	7.9767	0.00941	7.9767	0.02344	7.9767	0.00791	0.04462	7.9767	0.02228	7.9767	0.01907
8.00738	0.03027	8.00738	0.00794	8.00738	0.03001	8.00738	0.01024	0.04789	8.00738	0.02075	8.00738	0.01866
8.03806	0.02929	8.03806	0.00824	8.03806	0.05288	8.03806	0.01284	0.05128	8.03806	0.01945	8.03806	0.01845
8.06874	0.02751	8.06874	0.0094	8.06874	0.07839	8.06874	0.01544	0.05491	8.06874	0.01862	8.06874	0.01844
8.09942	0.02502	8.09942	0.01054	8.09942	0.1034	8.09942	0.01791	0.05878	8.09942	0.01843	8.09942	0.01859
8.1301	0.02197	8.1301	0.01128	8.1301	0.12664	8.1301	0.0202	0.06283	8.1301	0.01883	8.1301	0.01886
8.16078	0.01854	8.16078	0.01153	8.16078	0.14728	8.16078	0.0223	0.0669	8.16078	0.01963	8.16078	0.01921
8.19146	0.01493	8.19146	0.01137	8.19146	0.16467	8.19146	0.02422	0.07079	8.19146	0.02058	8.19146	0.01959
8.22214	0.01139	8.22214	0.01099	8.22214	0.17834	8.22214	0.02597	0.07429	8.22214	0.0214	8.22214	0.02
8.25282	0.00829	8.25282	0.01064	8.25282	0.18797	8.25282	0.02763	0.07721	8.25282	0.02187	8.25282	0.02041
8.2835	0.00628	8.2835	0.01057	8.2835	0.19344	8.2835	0.02924	0.0794	8.2835	0.02183	8.2835	0.02084
8.31418	0.00614	8.31418	0.01092	8.31418	0.19479	8.31418	0.03091	0.08081	8.31418	0.02117	8.31418	0.02129
8.34486	0.00757	8.34486	0.01164	8.34486	0.19224	8.34486	0.03274	0.08146	8.34486	0.0199	8.34486	0.02179
8.37554	0.00956	8.37554	0.01254	8.37554	0.18618	8.37554	0.03479	0.08146	8.37554	0.01798	8.37554	0.02232
8.40621	0.01157	8.40621	0.01338	8.40621	0.17715	8.40621	0.03711	0.08099	8.40621	0.01553	8.40621	0.02289
8.43689	0.01341	8.43689	0.01397	8.43689	0.16582	8.43689	0.03968	0.08032	8.43689	0.01268	8.43689	0.02347
8.46757	0.01502	8.46757	0.01417	8.46757	0.15294	8.46757	0.04242	0.07969	8.46757	0.00967	8.46757	0.024
8.49825	0.01639	8.49825	0.01389	8.49825	0.13928	8.49825	0.04519	0.07936	8.49825	0.0071	8.49825	0.02443
8.52893	0.01754	8.52893	0.01311	8.52893	0.12562	8.52893	0.04782	0.07945	8.52893	0.00595	8.52893	0.02469
8.55961	0.01846	8.55961	0.01185	8.55961	0.11263	8.55961	0.05011	0.07998	8.55961	0.00695	8.55961	0.02471
8.59029	0.01914	8.59029	0.01015	8.59029	0.10078	8.59029	0.05187	0.08081	8.59029	0.00915	8.59029	0.02443
8.62097	0.01957	8.62097	0.00812	8.62097	0.09028	8.62097	0.05292	0.08171	8.62097	0.01145	8.62097	0.02379
8.65165	0.0197	8.65165	0.00586	8.65165	0.08103	8.65165	0.05314	0.08237	8.65165	0.01338	8.65165	0.02278
8.68233	0.01952	8.68233	0.00349	8.68233	0.07262	8.68233	0.05243	0.08248	8.68233	0.01468	8.68233	0.02137
8.71301	0.01898	8.71301	0.00114	8.71301	0.06451	8.71301	0.0508	0.08177	8.71301	0.0152	8.71301	0.0196
8.74369	0.01808	8.74369	0.00109	8.74369	0.05613	8.74369	0.04827	0.08004	8.74369	0.01493	8.74369	0.01751
8.77437	0.0168	8.77437	0.00308	8.77437	0.04702	8.77437	0.04496	0.07718	8.77437	0.01393	8.77437	0.0152
8.80505	0.01514	8.80505	0.00474	8.80505	0.03694	8.80505	0.04108	0.0732	8.80505	0.01232	8.80505	0.01279
8.83573	0.01314	8.83573	0.00602	8.83573	0.02584	8.83573	0.03685	0.06823	8.83573	0.01045	8.83573	0.01051
8.86641	0.01082	8.86641	0.00688	8.86641	0.01403	8.86641	0.03261	0.06252	8.86641	0.00887	8.86641	0.00868
8.89709	0.00825	8.89709	0.00731	8.89709	0.00414	8.89709	0.0287	0.05649	8.89709	0.00847	8.89709	0.00775
8.92777	0.00555	8.92777	0.00731	8.92777	0.01289	8.92777	0.02549	0.05073	8.92777	0.00972	8.92777	0.00795
8.95845	0.00313	8.95845	0.00694	8.95845	0.02523	8.95845	0.02323	0.046	8.95845	0.0121	8.95845	0.00903
8.98913	0.0029	8.98913	0.00625	8.98913	0.03704	8.98913	0.02196	0.04314	8.98913	0.01485	8.98913	0.01048
9.01981	0.0054	9.01981	0.00531	9.01981	0.04769	9.01981	0.02146	0.04276	9.01981	0.01745	9.01981	0.01193
9.05049	0.00854	9.05049	0.00419	9.05049	0.05669	9.05049	0.02133	0.04485	9.05049	0.01955	9.05049	0.01314
9.08117	0.01181	9.08117	0.00298	9.08117	0.0637	9.08117	0.02116	0.04883	9.08117	0.02098	9.08117	0.01402
9.11185	0.01508	9.11185	0.00179	9.11185	0.06843	9.11185	0.02068	0.05387	9.11185	0.02165	9.11185	0.01451
9.14253	0.01828	9.14253	0.00087015	9.14253	0.07072	9.14253	0.01978	0.05928	9.14253	0.02155	9.14253	0.01461
9.17321	0.02136	9.17321	0.00114	9.17321	0.07053	9.17321	0.01851	0.06453	9.17321	0.02085	9.17321	0.01433
9.20388	0.02429	9.20388	0.00207	9.20388	0.06792	9.20388	0.01707	0.06931	9.20388	0.01978	9.20388	0.01375
9.23456	0.02702	9.23456	0.00301	9.23456	0.06306	9.23456	0.01582	0.07345	9.23456	0.01878	9.23456	0.0129
9.26524	0.02953	9.26524	0.0039	9.26524	0.05622	9.26524	0.01522	0.07689	9.26524	0.01837	9.26524	0.01188
9.29592	0.03177	9.29592	0.00472	9.29592	0.04777	9.29592	0.01564	0.07963	9.29592	0.01905	9.29592	0.01073
9.3266	0.03372	9.3266	0.0055	9.3266	0.03822	9.3266	0.01713	0.08172	9.3266	0.02085	9.3266	0.00953
9.35728	0.03534	9.35728	0.00622	9.35728	0.02827	9.35728	0.01939	0.08321	9.35728	0.0235	9.35728	0.00834
9.38796	0.03659	9.38796	0.00688	9.38796	0.01935	9.38796	0.02203	0.08416	9.38796	0.0265	9.38796	0.00723
9.41864	0.03744	9.41864	0.00744	9.41864	0.01498	9.41864	0.02473	0.08459	9.41864	0.0294	9.41864	0.0063
9.44932	0.03788	9.44932	0.00788	9.44932	0.01867	9.44932	0.02726	0.08449	9.44932	0.03182	9.44932	0.00573
9.48	0.0379	9.48	0.00814	9.48	0.02669	9.48	0.0295	0.08381	9.48	0.03352	9.48	0.00576
9.51068	0.03751	9.51068	0.00819	9.51068	0.03538	9.51068	0.03137	0.08246	9.51068	0.0343	9.51068	0.0065
9.54136	0.03674	9.54136	0.008	9.54136	0.04345	9.54136	0.03287	0.08036	9.54136	0.03408	9.54136	0.00786
9.57204	0.03565	9.57204	0.00757	9.57204	0.05036	9.57204	0.03401	0.0774	9.57204	0.03283	9.57204	0.00965
9.60272	0.03432	9.60272	0.00688	9.60272	0.05583	9.60272	0.03482	0.0735	9.60272	0.03065	9.60272	0.01168
9.6334	0.03282	9.6334	0.006	9.6334	0.05974	9.6334	0.03534	0.06863	9.6334	0.02768	9.6334	0.0138
9.66408	0.03128	9.66408	0.00501	9.66408	0.06204	9.66408	0.03556	0.0628	9.66408	0.02413	9.66408	0.01587
9.69476	0.02979	9.69476	0.00406	9.69476	0.06276	9.69476	0.03549	0.05608	9.69476	0.02035	9.69476	0.01779
9.72544	0.02841	9.72544	0.00346	9.72544	0.06201	9.72544	0.03512	0.04864	9.72544	0.01673	9.72544	0.01944
9.75612	0.02719	9.75612	0.00354	9.75612	0.05997	9.75612	0.0344	0.04076	9.75612	0.0138	9.75612	0.02073
9.7868	0.0261	9.7868	0.00428	9.7868	0.05687	9.7868	0.03332	0.03293	9.7868	0.01215	9.7868	0.02158
9.81748	0.02508	9.81748	0.00532	9.81748	0.05302	9.81748	0.03187	0.03293	9.81748	0.01195	9.81748	0.02194
9.84816	0.02404	9.84816	0.0064	9.84816	0.04878	9.84816	0.03005	0.03293	9.84816	0.01273	9.84816	0.02177
9.87884	0.02286	9.87884	0.00736	9.87884	0.04457	9.87884	0.02792	0.03293	9.87884	0.01372	9.87884	0.02106
9.90952	0.02144	9.90952	0.00809	9.90952	0.04087	9.90952	0.02559	0.03293	9.90952	0.01438	9.90952	0.01982
9.9402	0.01972	9.9402	0.00856	9.9402	0.03811	9.9402	0.02319	0.03293	9.9402	0.0144	9.9402	0.01812
9.97088	0.01768	9.97088	0.00875	9.97088	0.0366	9.97088	0.02095	0.03293	9.97088	0.01368	9.97088	0.01599

## Sheet: Figure 3g
0.000310171	0.000310269	0.000310366	0.000310464	0.00031056	0.000310657	0.000310753	0.000310849	0.000310944	0.000311039	0.000311134	0.000311228	0.000311322	0.000311416	0.000311509	0.000311602	0.000311694	0.000311786	0.000311878	0.00031197	0.000312061	0.000312151	0.000312242	0.000312332	0.000312421	0.00031251	0.000312599	0.000312688	0.000312776	0.000312863	0.000312951	0.000313038	0.000313124	0.000313211	0.000313296	0.000313382	0.000313467	0.000313552	0.000313636	0.00031372	0.000313804	0.000313887	0.00031397	0.000314052	0.000314134	0.000314216	0.000314297	0.000314378	0.000314459	0.000314539
0.000344443	0.000344602	0.00034476	0.000344917	0.000345074	0.000345231	0.000345387	0.000345542	0.000345697	0.000345852	0.000346006	0.000346159	0.000346312	0.000346464	0.000346616	0.000346767	0.000346918	0.000347068	0.000347218	0.000347367	0.000347516	0.000347664	0.000347811	0.000347958	0.000348105	0.000348251	0.000348396	0.000348541	0.000348686	0.000348829	0.000348973	0.000349115	0.000349257	0.000349399	0.00034954	0.00034968	0.00034982	0.00034996	0.000350098	0.000350237	0.000350374	0.000350511	0.000350648	0.000350784	0.000350919	0.000351054	0.000351188	0.000351322	0.000351455	0.000351588
0.000361062	0.000361328	0.000361593	0.000361857	0.000362121	0.000362384	0.000362646	0.000362907	0.000363168	0.000363427	0.000363686	0.000363945	0.000364202	0.000364459	0.000364715	0.00036497	0.000365224	0.000365478	0.000365731	0.000365983	0.000366234	0.000366484	0.000366734	0.000366983	0.000367231	0.000367478	0.000367724	0.00036797	0.000368215	0.000368458	0.000368702	0.000368944	0.000369185	0.000369426	0.000369666	0.000369905	0.000370143	0.00037038	0.000370617	0.000370853	0.000371087	0.000371321	0.000371555	0.000371787	0.000372018	0.000372249	0.000372479	0.000372708	0.000372936	0.000373163
0.000377408	0.00037781	0.00037821	0.00037861	0.000379009	0.000379406	0.000379803	0.000380199	0.000380593	0.000380987	0.000381379	0.000381771	0.000382162	0.000382551	0.00038294	0.000383327	0.000383714	0.000384099	0.000384484	0.000384867	0.00038525	0.000385631	0.000386011	0.00038639	0.000386769	0.000387146	0.000387522	0.000387897	0.00038827	0.000388643	0.000389015	0.000389385	0.000389755	0.000390123	0.000390491	0.000390857	0.000391222	0.000391586	0.000391949	0.00039231	0.000392671	0.00039303	0.000393389	0.000393746	0.000394102	0.000394457	0.000394811	0.000395163	0.000395515	0.000395865
0.000414827	0.000415384	0.00041594	0.000416494	0.000417048	0.0004176	0.00041815	0.0004187	0.000419248	0.000419795	0.000420341	0.000420885	0.000421429	0.00042197	0.000422511	0.00042305	0.000423588	0.000424125	0.00042466	0.000425194	0.000425727	0.000426258	0.000426788	0.000427317	0.000427844	0.00042837	0.000428895	0.000429418	0.00042994	0.00043046	0.000430979	0.000431497	0.000432013	0.000432528	0.000433041	0.000433553	0.000434064	0.000434573	0.00043508	0.000435587	0.000436091	0.000436595	0.000437096	0.000437597	0.000438095	0.000438593	0.000439089	0.000439583	0.000440076	0.000440567
0.000489703	0.000490437	0.00049117	0.000491902	0.000492631	0.00049336	0.000494086	0.000494811	0.000495534	0.000496256	0.000496975	0.000497694	0.00049841	0.000499125	0.000499838	0.000500549	0.000501259	0.000501967	0.000502673	0.000503377	0.000504079	0.00050478	0.000505479	0.000506176	0.000506872	0.000507565	0.000508257	0.000508946	0.000509634	0.00051032	0.000511005	0.000511687	0.000512367	0.000513046	0.000513722	0.000514397	0.00051507	0.000515741	0.000516409	0.000517076	0.000517741	0.000518404	0.000519065	0.000519724	0.000520381	0.000521036	0.000521689	0.000522339	0.000522988	0.000523635
0.000594271	0.000595219	0.000596164	0.000597108	0.000598049	0.000598988	0.000599925	0.00060086	0.000601793	0.000602723	0.000603651	0.000604576	0.0006055	0.000606421	0.000607339	0.000608256	0.00060917	0.000610081	0.000610991	0.000611897	0.000612802	0.000613704	0.000614603	0.0006155	0.000616395	0.000617287	0.000618176	0.000619063	0.000619948	0.00062083	0.000621709	0.000622586	0.00062346	0.000624331	0.0006252	0.000626067	0.00062693	0.000627791	0.000628649	0.000629505	0.000630358	0.000631208	0.000632055	0.0006329	0.000633742	0.000634581	0.000635417	0.00063625	0.000637081	0.000637909
0.000701218	0.000702428	0.000703636	0.00070484	0.000706042	0.000707241	0.000708438	0.000709631	0.000710821	0.000712009	0.000713194	0.000714376	0.000715554	0.00071673	0.000717903	0.000719073	0.000720239	0.000721403	0.000722564	0.000723721	0.000724875	0.000726027	0.000727175	0.000728319	0.000729461	0.000730599	0.000731734	0.000732866	0.000733995	0.00073512	0.000736242	0.00073736	0.000738475	0.000739587	0.000740695	0.0007418	0.000742901	0.000743999	0.000745093	0.000746184	0.000747271	0.000748354	0.000749434	0.000750511	0.000751584	0.000752653	0.000753718	0.00075478	0.000755838	0.000756892
0.000781183	0.00078271	0.000784234	0.000785755	0.000787273	0.000788788	0.0007903	0.000791808	0.000793313	0.000794815	0.000796314	0.000797809	0.000799301	0.00080079	0.000802275	0.000803756	0.000805234	0.000806709	0.00080818	0.000809648	0.000811112	0.000812572	0.000814028	0.000815481	0.000816931	0.000818376	0.000819818	0.000821255	0.000822689	0.000824119	0.000825546	0.000826968	0.000828386	0.0008298	0.00083121	0.000832617	0.000834019	0.000835417	0.00083681	0.0008382	0.000839585	0.000840966	0.000842343	0.000843716	0.000845084	0.000846448	0.000847807	0.000849162	0.000850513	0.000851859
0.000816859	0.000818773	0.000820685	0.000822593	0.000824499	0.000826402	0.000828302	0.000830199	0.000832093	0.000833984	0.000835872	0.000837757	0.000839639	0.000841517	0.000843392	0.000845264	0.000847133	0.000848998	0.00085086	0.000852718	0.000854573	0.000856424	0.000858271	0.000860115	0.000861956	0.000863792	0.000865625	0.000867454	0.000869279	0.0008711	0.000872917	0.00087473	0.000876539	0.000878344	0.000880145	0.000881942	0.000883734	0.000885522	0.000887306	0.000889086	0.000890861	0.000892632	0.000894398	0.00089616	0.000897917	0.00089967	0.000901418	0.000903161	0.0009049	0.000906634
0.000817727	0.000820142	0.000822555	0.000824967	0.000827376	0.000829784	0.00083219	0.000834594	0.000836995	0.000839395	0.000841792	0.000844186	0.000846579	0.000848969	0.000851357	0.000853742	0.000856124	0.000858504	0.000860881	0.000863255	0.000865627	0.000867995	0.00087036	0.000872723	0.000875082	0.000877439	0.000879791	0.000882141	0.000884487	0.00088683	0.00088917	0.000891506	0.000893838	0.000896167	0.000898492	0.000900813	0.00090313	0.000905443	0.000907753	0.000910058	0.000912359	0.000914656	0.000916949	0.000919238	0.000921522	0.000923802	0.000926077	0.000928348	0.000930614	0.000932876
0.000835838	0.000838899	0.00084196	0.000845019	0.000848078	0.000851136	0.000854192	0.000857248	0.000860302	0.000863355	0.000866407	0.000869457	0.000872505	0.000875552	0.000878597	0.00088164	0.000884681	0.000887721	0.000890758	0.000893793	0.000896826	0.000899856	0.000902884	0.000905909	0.000908932	0.000911952	0.000914969	0.000917983	0.000920995	0.000924003	0.000927008	0.00093001	0.000933009	0.000936004	0.000938995	0.000941984	0.000944968	0.000947949	0.000950925	0.000953898	0.000956867	0.000959832	0.000962792	0.000965748	0.0009687	0.000971647	0.00097459	0.000977528	0.000980461	0.00098339
0.000950638	0.000954404	0.000958169	0.000961934	0.000965697	0.00096946	0.000973222	0.000976983	0.000980743	0.000984502	0.000988259	0.000992014	0.000995768	0.00099952	0.001	0.00101	0.00101	0.00101	0.00102	0.00102	0.00103	0.00103	0.00103	0.00104	0.00104	0.00104	0.00105	0.00105	0.00106	0.00106	0.00106	0.00107	0.00107	0.00107	0.00108	0.00108	0.00109	0.00109	0.00109	0.0011	0.0011	0.0011	0.00111	0.00111	0.00111	0.00112	0.00112	0.00113	0.00113	0.00113
0.00119	0.00119	0.0012	0.0012	0.00121	0.00121	0.00122	0.00122	0.00123	0.00123	0.00123	0.00124	0.00124	0.00125	0.00125	0.00126	0.00126	0.00127	0.00127	0.00127	0.00128	0.00128	0.00129	0.00129	0.0013	0.0013	0.0013	0.00131	0.00131	0.00132	0.00132	0.00133	0.00133	0.00134	0.00134	0.00134	0.00135	0.00135	0.00136	0.00136	0.00137	0.00137	0.00137	0.00138	0.00138	0.00139	0.00139	0.0014	0.0014	0.0014
0.00149	0.0015	0.0015	0.00151	0.00151	0.00152	0.00152	0.00153	0.00154	0.00154	0.00155	0.00155	0.00156	0.00156	0.00157	0.00157	0.00158	0.00158	0.00159	0.00159	0.0016	0.0016	0.00161	0.00161	0.00162	0.00162	0.00163	0.00163	0.00164	0.00164	0.00165	0.00165	0.00166	0.00166	0.00167	0.00167	0.00168	0.00168	0.00169	0.00169	0.0017	0.0017	0.00171	0.00171	0.00172	0.00172	0.00173	0.00173	0.00174	0.00174
0.00177	0.00177	0.00178	0.00178	0.00179	0.0018	0.0018	0.00181	0.00181	0.00182	0.00183	0.00183	0.00184	0.00184	0.00185	0.00186	0.00186	0.00187	0.00187	0.00188	0.00188	0.00189	0.0019	0.0019	0.00191	0.00191	0.00192	0.00192	0.00193	0.00194	0.00194	0.00195	0.00195	0.00196	0.00196	0.00197	0.00198	0.00198	0.00199	0.00199	0.002	0.002	0.00201	0.00201	0.00202	0.00203	0.00203	0.00204	0.00204	0.00205
0.00191	0.00191	0.00192	0.00193	0.00193	0.00194	0.00195	0.00195	0.00196	0.00197	0.00197	0.00198	0.00198	0.00199	0.002	0.002	0.00201	0.00202	0.00202	0.00203	0.00204	0.00204	0.00205	0.00205	0.00206	0.00207	0.00207	0.00208	0.00208	0.00209	0.0021	0.0021	0.00211	0.00212	0.00212	0.00213	0.00213	0.00214	0.00215	0.00215	0.00216	0.00216	0.00217	0.00218	0.00218	0.00219	0.00219	0.0022	0.00221	0.00221
0.00182	0.00183	0.00184	0.00184	0.00185	0.00186	0.00186	0.00187	0.00187	0.00188	0.00189	0.00189	0.0019	0.00191	0.00191	0.00192	0.00192	0.00193	0.00194	0.00194	0.00195	0.00196	0.00196	0.00197	0.00197	0.00198	0.00199	0.00199	0.002	0.00201	0.00201	0.00202	0.00202	0.00203	0.00204	0.00204	0.00205	0.00206	0.00206	0.00207	0.00207	0.00208	0.00209	0.00209	0.0021	0.00211	0.00211	0.00212	0.00212	0.00213
0.00143	0.00143	0.00144	0.00144	0.00145	0.00146	0.00146	0.00147	0.00147	0.00148	0.00148	0.00149	0.00149	0.0015	0.0015	0.00151	0.00151	0.00152	0.00153	0.00153	0.00154	0.00154	0.00155	0.00155	0.00156	0.00157	0.00157	0.00158	0.00158	0.00159	0.0016	0.0016	0.00161	0.00161	0.00162	0.00163	0.00163	0.00164	0.00165	0.00165	0.00166	0.00166	0.00167	0.00168	0.00168	0.00169	0.0017	0.0017	0.00171	0.00172
0.000658274	0.000661049	0.000663981	0.000667071	0.000670321	0.000673731	0.000677302	0.000681035	0.000684929	0.000688986	0.000693205	0.000697587	0.000702132	0.000706838	0.000711707	0.000716738	0.00072193	0.000727282	0.000732795	0.000738466	0.000744296	0.000750282	0.000756425	0.000762723	0.000769174	0.000775778	0.000782532	0.000789437	0.000796489	0.000803688	0.000811031	0.000818518	0.000826146	0.000833914	0.00084182	0.000849863	0.00085804	0.000866349	0.000874789	0.000883358	0.000892053	0.000900874	0.000909818	0.000918883	0.000928067	0.000937368	0.000946785	0.000956315	0.000965956	0.000975707
0.00053291	0.000535683	0.000538763	0.00054215	0.000545844	0.000549847	0.000554157	0.000558775	0.000563698	0.000568925	0.000574453	0.000580281	0.000586405	0.000592822	0.000599528	0.00060652	0.000613792	0.000621342	0.000629164	0.000637253	0.000645605	0.000654215	0.000663077	0.000672187	0.000681539	0.000691129	0.000700951	0.000711	0.00072127	0.000731758	0.000742457	0.000753363	0.00076447	0.000775775	0.000787271	0.000798955	0.000810822	0.000822868	0.000835087	0.000847476	0.00086003	0.000872745	0.000885618	0.000898643	0.000911818	0.000925138	0.0009386	0.0009522	0.000965935	0.0009798
0.00215	0.00216	0.00217	0.00218	0.00219	0.0022	0.00221	0.00222	0.00223	0.00223	0.00224	0.00225	0.00226	0.00227	0.00228	0.00229	0.0023	0.00231	0.00232	0.00233	0.00234	0.00235	0.00236	0.00237	0.00238	0.00239	0.00241	0.00242	0.00243	0.00244	0.00245	0.00246	0.00247	0.00248	0.0025	0.00251	0.00252	0.00253	0.00254	0.00255	0.00257	0.00258	0.00259	0.0026	0.00262	0.00263	0.00264	0.00265	0.00267	0.00268
0.00419	0.00421	0.00422	0.00424	0.00426	0.00427	0.00429	0.00431	0.00433	0.00434	0.00436	0.00438	0.00439	0.00441	0.00443	0.00444	0.00446	0.00448	0.0045	0.00451	0.00453	0.00455	0.00457	0.00458	0.0046	0.00462	0.00463	0.00465	0.00467	0.00469	0.0047	0.00472	0.00474	0.00476	0.00477	0.00479	0.00481	0.00483	0.00484	0.00486	0.00488	0.0049	0.00491	0.00493	0.00495	0.00497	0.00498	0.005	0.00502	0.00503
0.00659	0.00662	0.00665	0.00668	0.0067	0.00673	0.00676	0.00678	0.00681	0.00684	0.00687	0.00689	0.00692	0.00695	0.00697	0.007	0.00703	0.00705	0.00708	0.00711	0.00713	0.00716	0.00718	0.00721	0.00724	0.00726	0.00729	0.00732	0.00734	0.00737	0.00739	0.00742	0.00744	0.00747	0.0075	0.00752	0.00755	0.00757	0.0076	0.00762	0.00765	0.00767	0.0077	0.00772	0.00775	0.00777	0.0078	0.00782	0.00784	0.00787
0.0093	0.00934	0.00938	0.00942	0.00946	0.0095	0.00954	0.00958	0.00962	0.00965	0.00969	0.00973	0.00977	0.00981	0.00985	0.00988	0.00992	0.00996	0.01	0.01003	0.01007	0.01011	0.01015	0.01018	0.01022	0.01026	0.01029	0.01033	0.01036	0.0104	0.01044	0.01047	0.01051	0.01054	0.01058	0.01061	0.01065	0.01068	0.01072	0.01075	0.01079	0.01082	0.01085	0.01089	0.01092	0.01095	0.01099	0.01102	0.01105	0.01108
0.01224	0.01229	0.01234	0.01239	0.01245	0.0125	0.01255	0.0126	0.01266	0.01271	0.01276	0.01281	0.01286	0.01291	0.01296	0.01301	0.01306	0.01311	0.01316	0.01321	0.01326	0.01331	0.01336	0.01341	0.01346	0.01351	0.01355	0.0136	0.01365	0.0137	0.01374	0.01379	0.01384	0.01388	0.01393	0.01398	0.01402	0.01407	0.01411	0.01415	0.0142	0.01424	0.01429	0.01433	0.01437	0.01441	0.01446	0.0145	0.01454	0.01458
0.01531	0.01538	0.01545	0.01552	0.01558	0.01565	0.01572	0.01578	0.01585	0.01592	0.01598	0.01605	0.01611	0.01618	0.01624	0.0163	0.01637	0.01643	0.01649	0.01656	0.01662	0.01668	0.01674	0.0168	0.01687	0.01693	0.01699	0.01705	0.01711	0.01716	0.01722	0.01728	0.01734	0.0174	0.01745	0.01751	0.01757	0.01762	0.01768	0.01773	0.01779	0.01784	0.0179	0.01795	0.018	0.01805	0.0181	0.01816	0.01821	0.01826
0.01847	0.01855	0.01864	0.01872	0.0188	0.01888	0.01896	0.01905	0.01913	0.01921	0.01929	0.01937	0.01945	0.01953	0.0196	0.01968	0.01976	0.01984	0.01991	0.01999	0.02006	0.02014	0.02021	0.02029	0.02036	0.02044	0.02051	0.02058	0.02065	0.02072	0.02079	0.02086	0.02093	0.021	0.02107	0.02114	0.02121	0.02127	0.02134	0.0214	0.02147	0.02153	0.0216	0.02166	0.02172	0.02178	0.02184	0.0219	0.02196	0.02202
0.02165	0.02175	0.02185	0.02195	0.02205	0.02215	0.02224	0.02234	0.02244	0.02253	0.02263	0.02272	0.02282	0.02291	0.023	0.02309	0.02319	0.02328	0.02337	0.02346	0.02355	0.02364	0.02372	0.02381	0.0239	0.02398	0.02407	0.02415	0.02424	0.02432	0.0244	0.02448	0.02456	0.02465	0.02472	0.0248	0.02488	0.02496	0.02503	0.02511	0.02518	0.02526	0.02533	0.0254	0.02548	0.02555	0.02562	0.02568	0.02575	0.02582
0.02484	0.02495	0.02507	0.02518	0.0253	0.02541	0.02553	0.02564	0.02575	0.02586	0.02597	0.02608	0.02619	0.0263	0.02641	0.02652	0.02662	0.02673	0.02683	0.02694	0.02704	0.02714	0.02724	0.02734	0.02744	0.02754	0.02764	0.02774	0.02783	0.02793	0.02802	0.02812	0.02821	0.0283	0.02839	0.02848	0.02857	0.02866	0.02874	0.02883	0.02891	0.029	0.02908	0.02916	0.02924	0.02932	0.0294	0.02947	0.02955	0.02962
0.02802	0.02815	0.02828	0.02842	0.02855	0.02868	0.02881	0.02894	0.02907	0.0292	0.02932	0.02945	0.02958	0.0297	0.02982	0.02995	0.03007	0.03019	0.03031	0.03043	0.03054	0.03066	0.03078	0.03089	0.031	0.03112	0.03123	0.03134	0.03145	0.03156	0.03166	0.03177	0.03187	0.03198	0.03208	0.03218	0.03228	0.03238	0.03247	0.03257	0.03266	0.03276	0.03285	0.03294	0.03303	0.03311	0.0332	0.03329	0.03337	0.03345
0.0312	0.03135	0.0315	0.03166	0.03181	0.03196	0.03211	0.03225	0.0324	0.03255	0.03269	0.03284	0.03298	0.03312	0.03326	0.0334	0.03354	0.03368	0.03381	0.03395	0.03408	0.03421	0.03435	0.03448	0.0346	0.03473	0.03486	0.03498	0.03511	0.03523	0.03535	0.03547	0.03558	0.0357	0.03582	0.03593	0.03604	0.03615	0.03626	0.03637	0.03647	0.03658	0.03668	0.03678	0.03688	0.03697	0.03707	0.03716	0.03726	0.03735
0.03438	0.03456	0.03473	0.0349	0.03508	0.03525	0.03542	0.03559	0.03575	0.03592	0.03609	0.03625	0.03641	0.03657	0.03674	0.03689	0.03705	0.03721	0.03736	0.03752	0.03767	0.03782	0.03797	0.03812	0.03826	0.03841	0.03855	0.03869	0.03883	0.03897	0.03911	0.03924	0.03938	0.03951	0.03964	0.03976	0.03989	0.04002	0.04014	0.04026	0.04038	0.04049	0.04061	0.04072	0.04083	0.04094	0.04105	0.04116	0.04126	0.04136
0.03756	0.03776	0.03795	0.03815	0.03835	0.03854	0.03874	0.03893	0.03912	0.03931	0.0395	0.03969	0.03987	0.04006	0.04024	0.04042	0.0406	0.04078	0.04096	0.04113	0.04131	0.04148	0.04165	0.04182	0.04198	0.04215	0.04231	0.04247	0.04263	0.04279	0.04295	0.0431	0.04325	0.0434	0.04355	0.0437	0.04384	0.04398	0.04412	0.04426	0.0444	0.04453	0.04466	0.04479	0.04492	0.04504	0.04517	0.04529	0.0454	0.04552
0.04068	0.0409	0.04113	0.04135	0.04158	0.0418	0.04202	0.04224	0.04246	0.04267	0.04289	0.0431	0.04331	0.04352	0.04373	0.04394	0.04415	0.04435	0.04455	0.04475	0.04495	0.04515	0.04534	0.04554	0.04573	0.04592	0.04611	0.04629	0.04647	0.04666	0.04683	0.04701	0.04719	0.04736	0.04753	0.0477	0.04786	0.04803	0.04819	0.04835	0.0485	0.04866	0.04881	0.04896	0.04911	0.04925	0.04939	0.04953	0.04967	0.0498
0.04367	0.04393	0.04418	0.04444	0.04469	0.04494	0.04519	0.04544	0.04569	0.04593	0.04618	0.04642	0.04666	0.0469	0.04714	0.04737	0.04761	0.04784	0.04807	0.0483	0.04853	0.04875	0.04898	0.0492	0.04942	0.04963	0.04985	0.05006	0.05027	0.05048	0.05069	0.05089	0.05109	0.05129	0.05149	0.05168	0.05187	0.05206	0.05225	0.05243	0.05261	0.05279	0.05297	0.05314	0.05331	0.05348	0.05365	0.05381	0.05397	0.05412
0.04643	0.04672	0.04701	0.04729	0.04758	0.04786	0.04814	0.04842	0.0487	0.04898	0.04925	0.04953	0.0498	0.05007	0.05034	0.0506	0.05087	0.05113	0.05139	0.05165	0.05191	0.05217	0.05242	0.05267	0.05292	0.05317	0.05342	0.05366	0.0539	0.05414	0.05437	0.05461	0.05484	0.05506	0.05529	0.05551	0.05573	0.05595	0.05617	0.05638	0.05659	0.0568	0.057	0.0572	0.0574	0.05759	0.05779	0.05797	0.05816	0.05834
0.04885	0.04916	0.04948	0.0498	0.05011	0.05043	0.05074	0.05105	0.05136	0.05167	0.05198	0.05228	0.05259	0.05289	0.05319	0.05349	0.05379	0.05408	0.05437	0.05467	0.05495	0.05524	0.05553	0.05581	0.05609	0.05637	0.05665	0.05692	0.05719	0.05746	0.05773	0.05799	0.05825	0.05851	0.05877	0.05902	0.05927	0.05952	0.05977	0.06001	0.06025	0.06048	0.06072	0.06095	0.06118	0.0614	0.06162	0.06184	0.06205	0.06226
0.05079	0.05114	0.05148	0.05183	0.05217	0.05252	0.05286	0.0532	0.05354	0.05388	0.05422	0.05455	0.05489	0.05522	0.05555	0.05588	0.05621	0.05653	0.05685	0.05718	0.0575	0.05781	0.05813	0.05844	0.05875	0.05906	0.05937	0.05967	0.05998	0.06027	0.06057	0.06087	0.06116	0.06145	0.06173	0.06202	0.0623	0.06258	0.06285	0.06312	0.06339	0.06366	0.06392	0.06418	0.06444	0.06469	0.06494	0.06519	0.06543	0.06567
0.05215	0.05252	0.05289	0.05327	0.05364	0.05401	0.05437	0.05474	0.05511	0.05547	0.05584	0.0562	0.05656	0.05692	0.05728	0.05763	0.05799	0.05834	0.05869	0.05904	0.05939	0.05973	0.06007	0.06041	0.06075	0.06109	0.06142	0.06175	0.06208	0.06241	0.06273	0.06306	0.06338	0.06369	0.06401	0.06432	0.06462	0.06493	0.06523	0.06553	0.06583	0.06612	0.06641	0.0667	0.06698	0.06726	0.06754	0.06781	0.06808	0.06835
0.05284	0.05324	0.05363	0.05402	0.05441	0.0548	0.05519	0.05558	0.05597	0.05635	0.05674	0.05712	0.0575	0.05788	0.05826	0.05864	0.05902	0.05939	0.05976	0.06013	0.0605	0.06087	0.06123	0.0616	0.06196	0.06231	0.06267	0.06302	0.06338	0.06372	0.06407	0.06442	0.06476	0.0651	0.06543	0.06577	0.0661	0.06642	0.06675	0.06707	0.06739	0.0677	0.06802	0.06833	0.06863	0.06893	0.06923	0.06953	0.06982	0.07011
0.05282	0.05323	0.05363	0.05404	0.05444	0.05485	0.05525	0.05565	0.05605	0.05645	0.05685	0.05725	0.05765	0.05804	0.05843	0.05883	0.05922	0.0596	0.05999	0.06038	0.06076	0.06114	0.06152	0.0619	0.06227	0.06265	0.06302	0.06339	0.06375	0.06412	0.06448	0.06484	0.0652	0.06555	0.0659	0.06625	0.0666	0.06694	0.06728	0.06762	0.06795	0.06828	0.06861	0.06894	0.06926	0.06958	0.06989	0.0702	0.07051	0.07081
0.05208	0.05249	0.0529	0.05331	0.05372	0.05413	0.05454	0.05495	0.05535	0.05576	0.05616	0.05657	0.05697	0.05737	0.05777	0.05817	0.05856	0.05896	0.05935	0.05974	0.06013	0.06052	0.0609	0.06129	0.06167	0.06205	0.06243	0.0628	0.06318	0.06355	0.06392	0.06428	0.06465	0.06501	0.06536	0.06572	0.06607	0.06642	0.06677	0.06711	0.06746	0.06779	0.06813	0.06846	0.06879	0.06911	0.06944	0.06976	0.07007	0.07038
0.05065	0.05106	0.05147	0.05187	0.05228	0.05268	0.05309	0.05349	0.0539	0.0543	0.0547	0.0551	0.0555	0.05589	0.05629	0.05668	0.05708	0.05747	0.05786	0.05825	0.05863	0.05902	0.0594	0.05978	0.06016	0.06054	0.06091	0.06128	0.06165	0.06202	0.06239	0.06275	0.06311	0.06347	0.06383	0.06418	0.06453	0.06488	0.06522	0.06556	0.0659	0.06624	0.06657	0.0669	0.06723	0.06755	0.06787	0.06818	0.0685	0.06881
0.0486	0.049	0.0494	0.04979	0.05018	0.05058	0.05097	0.05136	0.05175	0.05214	0.05253	0.05292	0.0533	0.05369	0.05407	0.05445	0.05483	0.05521	0.05559	0.05596	0.05634	0.05671	0.05708	0.05745	0.05781	0.05818	0.05854	0.0589	0.05926	0.05961	0.05997	0.06032	0.06067	0.06101	0.06135	0.06169	0.06203	0.06237	0.0627	0.06303	0.06335	0.06368	0.064	0.06432	0.06463	0.06494	0.06525	0.06555	0.06585	0.06615
0.04605	0.04642	0.0468	0.04717	0.04755	0.04792	0.04829	0.04866	0.04903	0.0494	0.04977	0.05013	0.0505	0.05086	0.05123	0.05159	0.05194	0.0523	0.05266	0.05301	0.05336	0.05371	0.05406	0.05441	0.05475	0.0551	0.05544	0.05577	0.05611	0.05644	0.05677	0.0571	0.05743	0.05775	0.05807	0.05839	0.05871	0.05902	0.05933	0.05964	0.05994	0.06024	0.06054	0.06083	0.06113	0.06141	0.0617	0.06198	0.06226	0.06254
0.04311	0.04346	0.04381	0.04416	0.0445	0.04485	0.04519	0.04554	0.04588	0.04622	0.04656	0.0469	0.04723	0.04757	0.0479	0.04823	0.04856	0.04889	0.04922	0.04954	0.04986	0.05018	0.0505	0.05082	0.05113	0.05145	0.05176	0.05206	0.05237	0.05267	0.05297	0.05327	0.05357	0.05386	0.05415	0.05444	0.05472	0.055	0.05528	0.05556	0.05583	0.0561	0.05637	0.05663	0.05689	0.05715	0.05741	0.05766	0.0579	0.05815
0.03994	0.04025	0.04057	0.04088	0.0412	0.04151	0.04182	0.04213	0.04244	0.04275	0.04305	0.04336	0.04366	0.04396	0.04426	0.04456	0.04485	0.04515	0.04544	0.04573	0.04601	0.0463	0.04658	0.04686	0.04714	0.04742	0.04769	0.04796	0.04823	0.0485	0.04876	0.04902	0.04928	0.04953	0.04979	0.05004	0.05028	0.05053	0.05077	0.05101	0.05124	0.05147	0.0517	0.05193	0.05215	0.05237	0.05258	0.0528	0.05301	0.05321
0.03667	0.03695	0.03723	0.03751	0.03779	0.03807	0.03834	0.03861	0.03889	0.03916	0.03943	0.03969	0.03996	0.04022	0.04048	0.04074	0.041	0.04125	0.0415	0.04175	0.042	0.04225	0.04249	0.04273	0.04297	0.0432	0.04344	0.04367	0.04389	0.04412	0.04434	0.04456	0.04478	0.04499	0.0452	0.04541	0.04561	0.04581	0.04601	0.0462	0.0464	0.04659	0.04677	0.04695	0.04713	0.04731	0.04748	0.04765	0.04781	0.04798
0.03344	0.03369	0.03393	0.03417	0.03442	0.03466	0.0349	0.03513	0.03537	0.0356	0.03583	0.03606	0.03628	0.03651	0.03673	0.03695	0.03717	0.03738	0.03759	0.0378	0.03801	0.03821	0.03841	0.03861	0.03881	0.039	0.03919	0.03938	0.03956	0.03975	0.03992	0.0401	0.04027	0.04044	0.04061	0.04077	0.04093	0.04109	0.04124	0.04139	0.04154	0.04168	0.04182	0.04196	0.04209	0.04222	0.04234	0.04247	0.04258	0.0427
0.03037	0.03059	0.0308	0.03101	0.03121	0.03142	0.03162	0.03182	0.03202	0.03222	0.03241	0.0326	0.03279	0.03298	0.03316	0.03334	0.03352	0.0337	0.03387	0.03404	0.03421	0.03437	0.03453	0.03469	0.03484	0.035	0.03515	0.03529	0.03543	0.03557	0.03571	0.03584	0.03597	0.0361	0.03622	0.03634	0.03646	0.03657	0.03668	0.03678	0.03688	0.03698	0.03708	0.03717	0.03725	0.03734	0.03742	0.03749	0.03757	0.03764
0.02756	0.02775	0.02793	0.0281	0.02828	0.02845	0.02862	0.02879	0.02896	0.02912	0.02928	0.02944	0.0296	0.02975	0.0299	0.03004	0.03019	0.03033	0.03046	0.0306	0.03073	0.03086	0.03098	0.0311	0.03122	0.03134	0.03145	0.03156	0.03166	0.03176	0.03186	0.03195	0.03204	0.03213	0.03221	0.03229	0.03237	0.03244	0.03251	0.03257	0.03263	0.03269	0.03274	0.03279	0.03284	0.03288	0.03292	0.03295	0.03298	0.03301
0.02507	0.02523	0.02538	0.02554	0.02569	0.02583	0.02598	0.02612	0.02626	0.02639	0.02652	0.02665	0.02678	0.0269	0.02702	0.02714	0.02726	0.02737	0.02748	0.02758	0.02768	0.02778	0.02787	0.02796	0.02805	0.02813	0.02821	0.02829	0.02836	0.02843	0.0285	0.02856	0.02862	0.02867	0.02872	0.02877	0.02881	0.02885	0.02888	0.02891	0.02894	0.02896	0.02898	0.02899	0.029	0.02901	0.02901	0.02901	0.029	0.02899
0.02293	0.02307	0.0232	0.02333	0.02346	0.02359	0.02371	0.02383	0.02395	0.02406	0.02417	0.02428	0.02439	0.02449	0.02459	0.02468	0.02478	0.02487	0.02495	0.02503	0.02511	0.02519	0.02526	0.02533	0.02539	0.02545	0.02551	0.02556	0.02561	0.02565	0.02569	0.02573	0.02576	0.02579	0.02582	0.02584	0.02586	0.02587	0.02588	0.02589	0.02589	0.02588	0.02588	0.02586	0.02585	0.02583	0.0258	0.02578	0.02574	0.02571
0.02113	0.02125	0.02137	0.02149	0.02161	0.02172	0.02183	0.02193	0.02203	0.02213	0.02223	0.02233	0.02242	0.0225	0.02259	0.02267	0.02275	0.02282	0.02289	0.02296	0.02302	0.02308	0.02314	0.02319	0.02324	0.02329	0.02333	0.02337	0.0234	0.02343	0.02346	0.02348	0.0235	0.02351	0.02352	0.02353	0.02353	0.02353	0.02352	0.02351	0.0235	0.02348	0.02346	0.02343	0.0234	0.02337	0.02333	0.02328	0.02324	0.02318
0.01964	0.01976	0.01987	0.01998	0.02008	0.02019	0.02029	0.02039	0.02048	0.02057	0.02066	0.02075	0.02083	0.02091	0.02099	0.02106	0.02113	0.0212	0.02126	0.02132	0.02138	0.02143	0.02148	0.02153	0.02157	0.02161	0.02164	0.02167	0.0217	0.02172	0.02174	0.02176	0.02177	0.02178	0.02178	0.02178	0.02178	0.02177	0.02176	0.02175	0.02173	0.0217	0.02167	0.02164	0.02161	0.02157	0.02152	0.02148	0.02142	0.02137
0.01842	0.01853	0.01864	0.01874	0.01885	0.01895	0.01904	0.01914	0.01923	0.01932	0.01941	0.01949	0.01957	0.01965	0.01972	0.01979	0.01986	0.01993	0.01999	0.02005	0.0201	0.02015	0.0202	0.02025	0.02029	0.02033	0.02036	0.02039	0.02042	0.02045	0.02047	0.02048	0.0205	0.0205	0.02051	0.02051	0.02051	0.0205	0.02049	0.02048	0.02046	0.02044	0.02042	0.02039	0.02036	0.02032	0.02028	0.02023	0.02019	0.02013
0.01741	0.01752	0.01763	0.01773	0.01783	0.01793	0.01803	0.01813	0.01822	0.01831	0.0184	0.01848	0.01856	0.01864	0.01872	0.01879	0.01886	0.01893	0.019	0.01906	0.01912	0.01917	0.01922	0.01927	0.01932	0.01936	0.0194	0.01943	0.01947	0.0195	0.01952	0.01954	0.01956	0.01958	0.01959	0.0196	0.0196	0.0196	0.0196	0.01959	0.01958	0.01957	0.01955	0.01953	0.01951	0.01948	0.01945	0.01941	0.01937	0.01933
0.01655	0.01666	0.01677	0.01688	0.01698	0.01709	0.01719	0.01729	0.01738	0.01748	0.01757	0.01766	0.01774	0.01783	0.01791	0.01799	0.01806	0.01813	0.0182	0.01827	0.01834	0.0184	0.01846	0.01851	0.01856	0.01861	0.01866	0.0187	0.01874	0.01878	0.01881	0.01884	0.01887	0.01889	0.01891	0.01893	0.01895	0.01896	0.01896	0.01897	0.01897	0.01896	0.01896	0.01895	0.01893	0.01892	0.0189	0.01887	0.01885	0.01882
0.0158	0.01592	0.01603	0.01614	0.01625	0.01636	0.01646	0.01656	0.01666	0.01676	0.01686	0.01695	0.01705	0.01714	0.01722	0.01731	0.01739	0.01747	0.01755	0.01762	0.01769	0.01776	0.01783	0.01789	0.01795	0.01801	0.01807	0.01812	0.01817	0.01821	0.01826	0.0183	0.01833	0.01837	0.0184	0.01843	0.01845	0.01847	0.01849	0.01851	0.01852	0.01853	0.01853	0.01853	0.01853	0.01853	0.01852	0.01851	0.0185	0.01848
0.01512	0.01524	0.01535	0.01547	0.01558	0.01569	0.0158	0.01591	0.01602	0.01612	0.01623	0.01633	0.01642	0.01652	0.01661	0.01671	0.0168	0.01688	0.01697	0.01705	0.01713	0.01721	0.01728	0.01735	0.01742	0.01749	0.01756	0.01762	0.01768	0.01773	0.01779	0.01784	0.01788	0.01793	0.01797	0.01801	0.01805	0.01808	0.01811	0.01814	0.01816	0.01818	0.0182	0.01821	0.01822	0.01823	0.01824	0.01824	0.01824	0.01824
0.01447	0.01459	0.01472	0.01483	0.01495	0.01507	0.01518	0.0153	0.01541	0.01552	0.01563	0.01573	0.01584	0.01594	0.01604	0.01614	0.01624	0.01633	0.01643	0.01652	0.01661	0.01669	0.01677	0.01686	0.01694	0.01701	0.01709	0.01716	0.01723	0.01729	0.01736	0.01742	0.01748	0.01753	0.01758	0.01764	0.01768	0.01773	0.01777	0.01781	0.01784	0.01788	0.01791	0.01793	0.01796	0.01798	0.018	0.01801	0.01803	0.01803
0.01384	0.01396	0.01409	0.01421	0.01433	0.01445	0.01457	0.01469	0.01481	0.01493	0.01504	0.01515	0.01526	0.01537	0.01548	0.01558	0.01569	0.01579	0.01589	0.01599	0.01609	0.01618	0.01627	0.01636	0.01645	0.01653	0.01662	0.0167	0.01678	0.01685	0.01693	0.017	0.01707	0.01714	0.0172	0.01726	0.01732	0.01738	0.01743	0.01748	0.01753	0.01757	0.01762	0.01766	0.01769	0.01773	0.01776	0.01779	0.01781	0.01783
0.0132	0.01333	0.01345	0.01358	0.01371	0.01383	0.01395	0.01408	0.0142	0.01432	0.01444	0.01455	0.01467	0.01478	0.0149	0.01501	0.01512	0.01523	0.01534	0.01544	0.01554	0.01565	0.01575	0.01584	0.01594	0.01603	0.01613	0.01622	0.0163	0.01639	0.01647	0.01655	0.01663	0.01671	0.01678	0.01686	0.01693	0.01699	0.01706	0.01712	0.01718	0.01724	0.01729	0.01735	0.01739	0.01744	0.01749	0.01753	0.01757	0.0176
0.01254	0.01267	0.0128	0.01293	0.01305	0.01318	0.01331	0.01343	0.01356	0.01368	0.0138	0.01393	0.01405	0.01416	0.01428	0.0144	0.01451	0.01463	0.01474	0.01485	0.01496	0.01507	0.01518	0.01528	0.01538	0.01549	0.01559	0.01568	0.01578	0.01587	0.01597	0.01606	0.01615	0.01623	0.01632	0.0164	0.01648	0.01656	0.01663	0.0167	0.01678	0.01684	0.01691	0.01697	0.01704	0.01709	0.01715	0.0172	0.01726	0.0173
0.01185	0.01199	0.01211	0.01224	0.01237	0.0125	0.01263	0.01276	0.01288	0.01301	0.01313	0.01326	0.01338	0.0135	0.01362	0.01374	0.01386	0.01398	0.0141	0.01421	0.01433	0.01444	0.01455	0.01466	0.01477	0.01488	0.01498	0.01509	0.01519	0.01529	0.01539	0.01549	0.01559	0.01568	0.01577	0.01586	0.01595	0.01604	0.01612	0.01621	0.01629	0.01637	0.01644	0.01652	0.01659	0.01666	0.01673	0.01679	0.01686	0.01692
0.01114	0.01127	0.0114	0.01153	0.01166	0.01178	0.01191	0.01204	0.01217	0.01229	0.01242	0.01254	0.01266	0.01279	0.01291	0.01303	0.01315	0.01327	0.01339	0.01351	0.01363	0.01374	0.01386	0.01397	0.01409	0.0142	0.01431	0.01442	0.01453	0.01463	0.01474	0.01484	0.01494	0.01504	0.01514	0.01524	0.01534	0.01543	0.01552	0.01562	0.0157	0.01579	0.01588	0.01596	0.01604	0.01612	0.0162	0.01628	0.01635	0.01642
0.0104	0.01053	0.01066	0.01078	0.01091	0.01103	0.01116	0.01128	0.01141	0.01153	0.01166	0.01178	0.0119	0.01202	0.01215	0.01227	0.01239	0.01251	0.01263	0.01275	0.01287	0.01298	0.0131	0.01322	0.01333	0.01344	0.01356	0.01367	0.01378	0.01389	0.014	0.01411	0.01421	0.01432	0.01442	0.01452	0.01462	0.01472	0.01482	0.01492	0.01501	0.01511	0.0152	0.01529	0.01538	0.01547	0.01555	0.01564	0.01572	0.0158
0.00964	0.00976	0.00988	0.01001	0.01013	0.01025	0.01037	0.01049	0.01061	0.01073	0.01085	0.01097	0.01109	0.01121	0.01133	0.01145	0.01157	0.01169	0.01181	0.01193	0.01204	0.01216	0.01227	0.01239	0.0125	0.01262	0.01273	0.01284	0.01295	0.01306	0.01317	0.01328	0.01339	0.0135	0.0136	0.01371	0.01381	0.01392	0.01402	0.01412	0.01422	0.01431	0.01441	0.01451	0.0146	0.01469	0.01479	0.01487	0.01496	0.01505
0.00887	0.00898	0.0091	0.00921	0.00933	0.00944	0.00956	0.00967	0.00979	0.0099	0.01002	0.01013	0.01025	0.01036	0.01048	0.01059	0.01071	0.01082	0.01094	0.01105	0.01116	0.01128	0.01139	0.0115	0.01161	0.01172	0.01183	0.01194	0.01205	0.01216	0.01227	0.01238	0.01249	0.01259	0.0127	0.0128	0.01291	0.01301	0.01311	0.01321	0.01331	0.01341	0.01351	0.01361	0.01371	0.0138	0.0139	0.01399	0.01408	0.01417
0.00808	0.00819	0.0083	0.0084	0.00851	0.00862	0.00873	0.00884	0.00894	0.00905	0.00916	0.00927	0.00938	0.00948	0.00959	0.0097	0.00981	0.00992	0.01002	0.01013	0.01024	0.01035	0.01045	0.01056	0.01067	0.01077	0.01088	0.01098	0.01109	0.01119	0.0113	0.0114	0.01151	0.01161	0.01171	0.01182	0.01192	0.01202	0.01212	0.01222	0.01232	0.01242	0.01252	0.01261	0.01271	0.01281	0.0129	0.013	0.01309	0.01318
0.0073	0.0074	0.0075	0.0076	0.0077	0.0078	0.00789	0.00799	0.00809	0.00819	0.00829	0.00839	0.00849	0.00859	0.00869	0.00879	0.00889	0.00899	0.00909	0.00918	0.00928	0.00938	0.00948	0.00958	0.00968	0.00978	0.00988	0.00998	0.01008	0.01017	0.01027	0.01037	0.01047	0.01057	0.01066	0.01076	0.01086	0.01095	0.01105	0.01115	0.01124	0.01134	0.01143	0.01153	0.01162	0.01172	0.01181	0.0119	0.012	0.01209
0.00654	0.00663	0.00672	0.00681	0.00689	0.00698	0.00707	0.00716	0.00725	0.00733	0.00742	0.00751	0.0076	0.00769	0.00778	0.00787	0.00796	0.00805	0.00813	0.00822	0.00831	0.0084	0.00849	0.00858	0.00867	0.00876	0.00885	0.00894	0.00903	0.00912	0.00921	0.0093	0.00939	0.00948	0.00957	0.00966	0.00974	0.00983	0.00992	0.01001	0.0101	0.01019	0.01028	0.01037	0.01046	0.01055	0.01064	0.01073	0.01082	0.01091
0.00581	0.00589	0.00596	0.00604	0.00612	0.00619	0.00627	0.00634	0.00642	0.0065	0.00657	0.00665	0.00673	0.0068	0.00688	0.00696	0.00703	0.00711	0.00719	0.00726	0.00734	0.00742	0.0075	0.00757	0.00765	0.00773	0.00781	0.00788	0.00796	0.00804	0.00812	0.0082	0.00828	0.00836	0.00844	0.00851	0.00859	0.00867	0.00875	0.00884	0.00892	0.009	0.00908	0.00916	0.00924	0.00933	0.00941	0.00949	0.00958	0.00966
0.00512	0.00519	0.00525	0.00531	0.00538	0.00544	0.0055	0.00557	0.00563	0.00569	0.00576	0.00582	0.00588	0.00595	0.00601	0.00607	0.00613	0.0062	0.00626	0.00632	0.00639	0.00645	0.00651	0.00658	0.00664	0.0067	0.00677	0.00683	0.0069	0.00696	0.00703	0.00709	0.00716	0.00722	0.00729	0.00736	0.00743	0.00749	0.00756	0.00763	0.0077	0.00777	0.00784	0.00791	0.00799	0.00806	0.00813	0.00821	0.00829	0.00836
0.00449	0.00454	0.00459	0.00464	0.00469	0.00474	0.00479	0.00484	0.00489	0.00494	0.00499	0.00504	0.00508	0.00513	0.00518	0.00523	0.00528	0.00532	0.00537	0.00542	0.00547	0.00551	0.00556	0.00561	0.00566	0.0057	0.00575	0.0058	0.00585	0.0059	0.00595	0.006	0.00605	0.0061	0.00615	0.0062	0.00626	0.00631	0.00636	0.00642	0.00648	0.00653	0.00659	0.00665	0.00671	0.00677	0.00684	0.0069	0.00697	0.00703
0.00392	0.00396	0.00399	0.00403	0.00407	0.00411	0.00414	0.00418	0.00422	0.00425	0.00428	0.00432	0.00435	0.00438	0.00442	0.00445	0.00448	0.00451	0.00454	0.00457	0.0046	0.00463	0.00466	0.00469	0.00472	0.00475	0.00478	0.00481	0.00484	0.00487	0.0049	0.00494	0.00497	0.005	0.00503	0.00507	0.0051	0.00514	0.00518	0.00522	0.00526	0.0053	0.00534	0.00539	0.00543	0.00548	0.00553	0.00558	0.00564	0.00569
0.00343	0.00346	0.00348	0.00351	0.00353	0.00356	0.00358	0.00361	0.00363	0.00365	0.00367	0.00369	0.00371	0.00372	0.00374	0.00375	0.00377	0.00378	0.0038	0.00381	0.00382	0.00383	0.00384	0.00385	0.00386	0.00387	0.00388	0.00389	0.0039	0.00391	0.00392	0.00393	0.00394	0.00395	0.00396	0.00398	0.00399	0.00401	0.00402	0.00404	0.00406	0.00409	0.00411	0.00414	0.00417	0.0042	0.00423	0.00427	0.00431	0.00435
0.00303	0.00305	0.00307	0.00308	0.0031	0.00311	0.00313	0.00314	0.00315	0.00315	0.00316	0.00317	0.00317	0.00317	0.00317	0.00317	0.00317	0.00317	0.00317	0.00316	0.00315	0.00315	0.00314	0.00313	0.00312	0.0031	0.00309	0.00308	0.00306	0.00305	0.00304	0.00302	0.00301	0.00299	0.00298	0.00297	0.00296	0.00294	0.00294	0.00293	0.00292	0.00292	0.00292	0.00293	0.00293	0.00295	0.00296	0.00298	0.003	0.00303
0.00274	0.00275	0.00276	0.00277	0.00278	0.00278	0.00279	0.00279	0.00279	0.00279	0.00279	0.00278	0.00278	0.00277	0.00276	0.00275	0.00273	0.00271	0.0027	0.00267	0.00265	0.00263	0.0026	0.00257	0.00254	0.00251	0.00247	0.00244	0.0024	0.00236	0.00232	0.00228	0.00224	0.00219	0.00215	0.00211	0.00206	0.00202	0.00197	0.00193	0.00189	0.00186	0.00182	0.00179	0.00177	0.00175	0.00174	0.00173	0.00173	0.00174
0.00255	0.00256	0.00256	0.00257	0.00258	0.00258	0.00258	0.00258	0.00258	0.00257	0.00257	0.00256	0.00255	0.00253	0.00252	0.0025	0.00248	0.00245	0.00243	0.0024	0.00237	0.00233	0.0023	0.00226	0.00222	0.00217	0.00212	0.00207	0.00202	0.00196	0.0019	0.00184	0.00178	0.00171	0.00164	0.00157	0.00149	0.00141	0.00133	0.00125	0.00116	0.00107	0.000987164	0.000899323	0.000812471	0.000728385	0.000649785	0.000580787	0.0005273	0.000496666
0.00246	0.00247	0.00248	0.00249	0.00249	0.0025	0.0025	0.0025	0.0025	0.0025	0.0025	0.00249	0.00248	0.00247	0.00246	0.00244	0.00242	0.0024	0.00238	0.00235	0.00233	0.0023	0.00226	0.00223	0.00219	0.00215	0.0021	0.00206	0.00201	0.00196	0.0019	0.00185	0.00179	0.00172	0.00166	0.00159	0.00152	0.00145	0.00138	0.0013	0.00123	0.00115	0.00108	0.00101	0.000934725	0.000869011	0.000810625	0.000762677	0.000728759	0.00071247
0.00245	0.00246	0.00248	0.00249	0.00251	0.00252	0.00253	0.00254	0.00254	0.00255	0.00255	0.00255	0.00255	0.00255	0.00255	0.00254	0.00253	0.00253	0.00251	0.0025	0.00249	0.00247	0.00245	0.00243	0.00241	0.00239	0.00236	0.00233	0.00231	0.00228	0.00225	0.00221	0.00218	0.00215	0.00211	0.00208	0.00205	0.00201	0.00198	0.00195	0.00192	0.00189	0.00187	0.00185	0.00183	0.00182	0.00182	0.00182	0.00182	0.00184
0.00249	0.00252	0.00254	0.00256	0.00259	0.00261	0.00263	0.00264	0.00266	0.00268	0.00269	0.00271	0.00272	0.00273	0.00274	0.00275	0.00275	0.00276	0.00277	0.00277	0.00277	0.00277	0.00277	0.00277	0.00277	0.00277	0.00277	0.00276	0.00276	0.00276	0.00275	0.00275	0.00274	0.00274	0.00273	0.00273	0.00273	0.00272	0.00272	0.00273	0.00273	0.00274	0.00274	0.00275	0.00277	0.00279	0.00281	0.00283	0.00286	0.00289
0.00258	0.00261	0.00265	0.00268	0.00271	0.00274	0.00277	0.0028	0.00283	0.00285	0.00288	0.00291	0.00293	0.00296	0.00298	0.003	0.00303	0.00305	0.00307	0.00309	0.00311	0.00313	0.00315	0.00317	0.00319	0.00321	0.00322	0.00324	0.00326	0.00328	0.0033	0.00332	0.00333	0.00335	0.00337	0.00339	0.00342	0.00344	0.00346	0.00349	0.00352	0.00355	0.00358	0.00361	0.00365	0.00369	0.00373	0.00377	0.00382	0.00387
0.00268	0.00273	0.00277	0.00281	0.00285	0.00289	0.00293	0.00297	0.00301	0.00305	0.00309	0.00312	0.00316	0.0032	0.00324	0.00328	0.00331	0.00335	0.00339	0.00342	0.00346	0.0035	0.00353	0.00357	0.00361	0.00364	0.00368	0.00372	0.00375	0.00379	0.00383	0.00387	0.0039	0.00394	0.00398	0.00403	0.00407	0.00411	0.00416	0.0042	0.00425	0.0043	0.00435	0.0044	0.00445	0.00451	0.00456	0.00462	0.00469	0.00475
0.00279	0.00284	0.00289	0.00294	0.00299	0.00304	0.00309	0.00314	0.00319	0.00324	0.00329	0.00334	0.00339	0.00344	0.00349	0.00354	0.00359	0.00364	0.00369	0.00374	0.00379	0.00384	0.00389	0.00395	0.004	0.00405	0.0041	0.00415	0.00421	0.00426	0.00432	0.00437	0.00443	0.00448	0.00454	0.0046	0.00466	0.00472	0.00478	0.00484	0.0049	0.00497	0.00503	0.0051	0.00517	0.00524	0.00531	0.00539	0.00546	0.00554
0.00289	0.00295	0.00301	0.00307	0.00312	0.00318	0.00324	0.0033	0.00336	0.00342	0.00348	0.00354	0.0036	0.00366	0.00372	0.00378	0.00384	0.0039	0.00397	0.00403	0.00409	0.00416	0.00422	0.00428	0.00435	0.00441	0.00448	0.00455	0.00461	0.00468	0.00475	0.00482	0.00489	0.00496	0.00503	0.0051	0.00518	0.00525	0.00533	0.0054	0.00548	0.00556	0.00564	0.00572	0.0058	0.00588	0.00597	0.00605	0.00614	0.00623
0.00299	0.00305	0.00311	0.00318	0.00324	0.00331	0.00337	0.00344	0.00351	0.00357	0.00364	0.00371	0.00378	0.00385	0.00392	0.00399	0.00406	0.00413	0.00421	0.00428	0.00435	0.00443	0.0045	0.00458	0.00465	0.00473	0.00481	0.00489	0.00496	0.00504	0.00512	0.0052	0.00529	0.00537	0.00545	0.00554	0.00562	0.00571	0.00579	0.00588	0.00597	0.00606	0.00615	0.00624	0.00634	0.00643	0.00653	0.00662	0.00672	0.00682
0.00306	0.00313	0.0032	0.00327	0.00334	0.00341	0.00348	0.00356	0.00363	0.0037	0.00378	0.00385	0.00393	0.00401	0.00409	0.00416	0.00424	0.00432	0.00441	0.00449	0.00457	0.00465	0.00474	0.00482	0.00491	0.00499	0.00508	0.00517	0.00525	0.00534	0.00543	0.00552	0.00562	0.00571	0.0058	0.00589	0.00599	0.00609	0.00618	0.00628	0.00638	0.00648	0.00658	0.00668	0.00678	0.00688	0.00699	0.00709	0.0072	0.0073
0.00312	0.00319	0.00326	0.00334	0.00341	0.00349	0.00357	0.00365	0.00372	0.0038	0.00389	0.00397	0.00405	0.00413	0.00422	0.0043	0.00439	0.00447	0.00456	0.00465	0.00474	0.00483	0.00492	0.00501	0.0051	0.0052	0.00529	0.00539	0.00548	0.00558	0.00568	0.00578	0.00588	0.00598	0.00608	0.00618	0.00628	0.00638	0.00649	0.00659	0.0067	0.00681	0.00691	0.00702	0.00713	0.00724	0.00735	0.00746	0.00758	0.00769
0.00316	0.00323	0.00331	0.00339	0.00347	0.00355	0.00363	0.00371	0.00379	0.00387	0.00396	0.00405	0.00413	0.00422	0.00431	0.0044	0.00449	0.00458	0.00467	0.00477	0.00486	0.00496	0.00505	0.00515	0.00525	0.00535	0.00545	0.00555	0.00565	0.00575	0.00586	0.00596	0.00607	0.00617	0.00628	0.00639	0.0065	0.00661	0.00672	0.00683	0.00694	0.00705	0.00716	0.00728	0.00739	0.00751	0.00763	0.00774	0.00786	0.00798
0.00317	0.00325	0.00333	0.00341	0.00349	0.00357	0.00366	0.00374	0.00383	0.00391	0.004	0.00409	0.00418	0.00427	0.00436	0.00446	0.00455	0.00464	0.00474	0.00484	0.00494	0.00504	0.00514	0.00524	0.00534	0.00544	0.00555	0.00565	0.00576	0.00586	0.00597	0.00608	0.00619	0.0063	0.00641	0.00652	0.00664	0.00675	0.00686	0.00698	0.0071	0.00721	0.00733	0.00745	0.00757	0.00769	0.00781	0.00793	0.00805	0.00817
0.00317	0.00325	0.00333	0.00341	0.00349	0.00357	0.00366	0.00375	0.00383	0.00392	0.00401	0.0041	0.00419	0.00429	0.00438	0.00447	0.00457	0.00467	0.00477	0.00486	0.00497	0.00507	0.00517	0.00527	0.00538	0.00548	0.00559	0.0057	0.0058	0.00591	0.00602	0.00614	0.00625	0.00636	0.00647	0.00659	0.0067	0.00682	0.00694	0.00706	0.00717	0.00729	0.00741	0.00753	0.00765	0.00778	0.0079	0.00802	0.00814	0.00827
0.00314	0.00322	0.0033	0.00338	0.00347	0.00355	0.00364	0.00372	0.00381	0.0039	0.00399	0.00408	0.00417	0.00426	0.00436	0.00445	0.00455	0.00465	0.00475	0.00485	0.00495	0.00505	0.00515	0.00526	0.00536	0.00547	0.00558	0.00569	0.0058	0.00591	0.00602	0.00613	0.00624	0.00636	0.00647	0.00659	0.0067	0.00682	0.00694	0.00706	0.00718	0.0073	0.00742	0.00754	0.00766	0.00779	0.00791	0.00803	0.00816	0.00828
0.0031	0.00317	0.00325	0.00333	0.00342	0.0035	0.00358	0.00367	0.00376	0.00384	0.00393	0.00402	0.00411	0.00421	0.0043	0.0044	0.00449	0.00459	0.00469	0.00479	0.00489	0.00499	0.00509	0.0052	0.0053	0.00541	0.00551	0.00562	0.00573	0.00584	0.00595	0.00607	0.00618	0.00629	0.00641	0.00652	0.00664	0.00676	0.00687	0.00699	0.00711	0.00723	0.00735	0.00747	0.0076	0.00772	0.00784	0.00797	0.00809	0.00821
0.00303	0.00311	0.00318	0.00326	0.00334	0.00342	0.00351	0.00359	0.00368	0.00376	0.00385	0.00394	0.00403	0.00412	0.00421	0.0043	0.0044	0.00449	0.00459	0.00469	0.00479	0.00489	0.00499	0.00509	0.00519	0.0053	0.0054	0.00551	0.00562	0.00573	0.00584	0.00595	0.00606	0.00617	0.00628	0.0064	0.00651	0.00663	0.00674	0.00686	0.00698	0.0071	0.00722	0.00734	0.00746	0.00758	0.0077	0.00782	0.00795	0.00807
0.00294	0.00302	0.00309	0.00317	0.00325	0.00332	0.0034	0.00349	0.00357	0.00365	0.00374	0.00382	0.00391	0.004	0.00409	0.00418	0.00427	0.00436	0.00445	0.00455	0.00465	0.00474	0.00484	0.00494	0.00504	0.00514	0.00525	0.00535	0.00545	0.00556	0.00567	0.00577	0.00588	0.00599	0.0061	0.00622	0.00633	0.00644	0.00656	0.00667	0.00679	0.0069	0.00702	0.00714	0.00726	0.00738	0.0075	0.00762	0.00774	0.00786
0.00284	0.00291	0.00298	0.00305	0.00313	0.0032	0.00328	0.00336	0.00344	0.00352	0.0036	0.00368	0.00376	0.00385	0.00393	0.00402	0.00411	0.0042	0.00429	0.00438	0.00447	0.00456	0.00466	0.00475	0.00485	0.00495	0.00504	0.00514	0.00525	0.00535	0.00545	0.00555	0.00566	0.00577	0.00587	0.00598	0.00609	0.0062	0.00631	0.00642	0.00654	0.00665	0.00676	0.00688	0.007	0.00711	0.00723	0.00735	0.00747	0.00758
0.00272	0.00279	0.00285	0.00292	0.00299	0.00306	0.00314	0.00321	0.00328	0.00336	0.00343	0.00351	0.00359	0.00367	0.00375	0.00383	0.00392	0.004	0.00408	0.00417	0.00426	0.00435	0.00444	0.00453	0.00462	0.00471	0.0048	0.0049	0.005	0.00509	0.00519	0.00529	0.00539	0.00549	0.0056	0.0057	0.00581	0.00591	0.00602	0.00613	0.00624	0.00635	0.00646	0.00657	0.00668	0.00679	0.00691	0.00702	0.00714	0.00725
0.00258	0.00265	0.00271	0.00278	0.00284	0.00291	0.00297	0.00304	0.00311	0.00318	0.00325	0.00332	0.0034	0.00347	0.00355	0.00362	0.0037	0.00378	0.00386	0.00394	0.00402	0.0041	0.00418	0.00427	0.00435	0.00444	0.00453	0.00462	0.00471	0.0048	0.00489	0.00499	0.00508	0.00518	0.00528	0.00538	0.00548	0.00558	0.00568	0.00578	0.00589	0.00599	0.0061	0.00621	0.00632	0.00643	0.00654	0.00665	0.00676	0.00688
0.00244	0.0025	0.00256	0.00261	0.00267	0.00273	0.0028	0.00286	0.00292	0.00299	0.00305	0.00312	0.00318	0.00325	0.00332	0.00339	0.00346	0.00353	0.0036	0.00368	0.00375	0.00383	0.0039	0.00398	0.00406	0.00414	0.00422	0.00431	0.00439	0.00448	0.00456	0.00465	0.00474	0.00483	0.00492	0.00501	0.00511	0.00521	0.0053	0.0054	0.0055	0.0056	0.0057	0.00581	0.00591	0.00602	0.00613	0.00623	0.00634	0.00645
0.00229	0.00234	0.00239	0.00244	0.0025	0.00255	0.00261	0.00266	0.00272	0.00278	0.00283	0.00289	0.00295	0.00301	0.00308	0.00314	0.0032	0.00326	0.00333	0.0034	0.00346	0.00353	0.0036	0.00367	0.00374	0.00382	0.00389	0.00397	0.00404	0.00412	0.0042	0.00428	0.00436	0.00445	0.00453	0.00462	0.00471	0.0048	0.00489	0.00498	0.00508	0.00517	0.00527	0.00537	0.00547	0.00557	0.00568	0.00578	0.00589	0.006
0.00213	0.00217	0.00222	0.00227	0.00231	0.00236	0.00241	0.00246	0.00251	0.00256	0.00261	0.00266	0.00271	0.00276	0.00282	0.00287	0.00293	0.00298	0.00304	0.0031	0.00316	0.00322	0.00328	0.00334	0.0034	0.00347	0.00353	0.0036	0.00367	0.00374	0.00381	0.00389	0.00396	0.00404	0.00412	0.0042	0.00428	0.00436	0.00445	0.00453	0.00462	0.00471	0.00481	0.0049	0.005	0.0051	0.0052	0.0053	0.0054	0.00551
0.00197	0.00201	0.00205	0.00209	0.00213	0.00217	0.00221	0.00225	0.00229	0.00233	0.00238	0.00242	0.00246	0.00251	0.00255	0.0026	0.00264	0.00269	0.00274	0.00279	0.00284	0.00289	0.00294	0.00299	0.00305	0.0031	0.00316	0.00322	0.00328	0.00334	0.0034	0.00347	0.00354	0.00361	0.00368	0.00375	0.00382	0.0039	0.00398	0.00406	0.00415	0.00423	0.00432	0.00441	0.0045	0.0046	0.00469	0.00479	0.00489	0.005
0.00181	0.00184	0.00188	0.00191	0.00194	0.00197	0.00201	0.00204	0.00207	0.00211	0.00214	0.00218	0.00221	0.00225	0.00228	0.00232	0.00235	0.00239	0.00243	0.00247	0.00251	0.00255	0.00259	0.00263	0.00268	0.00273	0.00277	0.00282	0.00287	0.00292	0.00298	0.00304	0.00309	0.00315	0.00322	0.00328	0.00335	0.00342	0.00349	0.00357	0.00365	0.00373	0.00381	0.0039	0.00399	0.00408	0.00417	0.00427	0.00437	0.00447
0.00166	0.00168	0.00171	0.00173	0.00176	0.00179	0.00181	0.00184	0.00186	0.00189	0.00191	0.00194	0.00196	0.00199	0.00201	0.00204	0.00207	0.00209	0.00212	0.00215	0.00218	0.00221	0.00224	0.00227	0.0023	0.00234	0.00238	0.00242	0.00246	0.0025	0.00254	0.00259	0.00264	0.00269	0.00275	0.0028	0.00286	0.00293	0.003	0.00307	0.00314	0.00321	0.00329	0.00338	0.00346	0.00355	0.00365	0.00374	0.00384	0.00395
0.00151	0.00153	0.00155	0.00157	0.00159	0.00161	0.00163	0.00164	0.00166	0.00168	0.00169	0.00171	0.00172	0.00174	0.00175	0.00177	0.00179	0.0018	0.00182	0.00183	0.00185	0.00187	0.00189	0.00191	0.00193	0.00195	0.00198	0.002	0.00203	0.00207	0.0021	0.00214	0.00218	0.00222	0.00227	0.00232	0.00237	0.00243	0.00249	0.00255	0.00262	0.0027	0.00277	0.00285	0.00294	0.00303	0.00312	0.00322	0.00332	0.00343
0.00139	0.0014	0.00141	0.00143	0.00144	0.00145	0.00146	0.00147	0.00148	0.00148	0.00149	0.0015	0.0015	0.00151	0.00151	0.00152	0.00152	0.00152	0.00153	0.00153	0.00154	0.00154	0.00155	0.00155	0.00156	0.00157	0.00158	0.0016	0.00161	0.00163	0.00166	0.00168	0.00171	0.00175	0.00178	0.00183	0.00187	0.00193	0.00198	0.00204	0.00211	0.00218	0.00226	0.00234	0.00243	0.00252	0.00261	0.00272	0.00282	0.00293
0.00128	0.00129	0.0013	0.0013	0.00131	0.00131	0.00132	0.00132	0.00132	0.00132	0.00132	0.00131	0.00131	0.00131	0.0013	0.00129	0.00128	0.00128	0.00127	0.00126	0.00125	0.00124	0.00123	0.00122	0.00121	0.00121	0.0012	0.0012	0.0012	0.00121	0.00122	0.00123	0.00125	0.00127	0.0013	0.00134	0.00138	0.00143	0.00148	0.00155	0.00161	0.00169	0.00177	0.00185	0.00195	0.00204	0.00214	0.00225	0.00236	0.00248
0.00119	0.0012	0.0012	0.00121	0.00121	0.00121	0.0012	0.0012	0.0012	0.00119	0.00118	0.00117	0.00116	0.00114	0.00113	0.00111	0.00109	0.00107	0.00105	0.00103	0.001	0.000977655	0.000951678	0.000925438	0.000899394	0.000874112	0.000850276	0.000828695	0.000810306	0.000796159	0.000787377	0.000785095	0.000790374	0.000804104	0.000826929	0.000859192	0.000900941	0.000951969	0.00101	0.00108	0.00116	0.00124	0.00133	0.00143	0.00153	0.00164	0.00175	0.00187	0.00199	0.00211
0.00113	0.00114	0.00114	0.00114	0.00114	0.00114	0.00113	0.00112	0.00111	0.0011	0.00109	0.00108	0.00106	0.00104	0.00102	0.000994971	0.000968591	0.000939768	0.000908482	0.000874726	0.000838518	0.000799901	0.000758958	0.000715825	0.000670715	0.000623952	0.000576031	0.000527699	0.000480102	0.000434989	0.000395	0.0003639	0.000346413	0.000347045	0.000368115	0.000408731	0.000465866	0.000536124	0.000616715	0.000705619	0.000801445	0.000903236	0.00101	0.00112	0.00124	0.00136	0.00148	0.00161	0.00174	0.00188
0.0011	0.0011	0.00111	0.00111	0.0011	0.0011	0.0011	0.00109	0.00108	0.00107	0.00106	0.00104	0.00102	0.001	0.000980366	0.000955378	0.000927784	0.000897512	0.000864489	0.000828649	0.000789928	0.000748266	0.000703612	0.000655921	0.000605161	0.000551317	0.000494402	0.000434478	0.000371699	0.000306419	0.000239487	0.000173285	0.000116146	9.70055e-05	0.000139815	0.000213898	0.000299922	0.000392634	0.000490368	0.000592456	0.000698573	0.000808533	0.000922212	0.00104	0.00116	0.00128	0.00141	0.00154	0.00168	0.00182
0.00109	0.0011	0.0011	0.0011	0.0011	0.0011	0.0011	0.00109	0.00109	0.00108	0.00107	0.00106	0.00104	0.00103	0.00101	0.000990778	0.000968815	0.00094477	0.00091867	0.000890567	0.000860549	0.000828746	0.000795345	0.00076061	0.000724905	0.000688727	0.000652752	0.000617884	0.000585321	0.000556603	0.000533628	0.000518565	0.00051362	0.000520662	0.000540824	0.000574311	0.0006205	0.000678263	0.000746294	0.000823343	0.000908325	0.001	0.0011	0.0012	0.00131	0.00143	0.00155	0.00167	0.0018	0.00193
0.0011	0.00111	0.00111	0.00112	0.00112	0.00113	0.00113	0.00113	0.00113	0.00113	0.00112	0.00112	0.00111	0.0011	0.00109	0.00108	0.00107	0.00106	0.00104	0.00103	0.00101	0.000992993	0.000975965	0.000959055	0.000942684	0.000927347	0.000913619	0.000902152	0.000893668	0.000888942	0.000888779	0.000893971	0.000905259	0.000923285	0.000948556	0.000981417	0.00102	0.00107	0.00113	0.00119	0.00126	0.00134	0.00142	0.00151	0.00161	0.00171	0.00182	0.00193	0.00205	0.00217
0.00112	0.00113	0.00115	0.00116	0.00116	0.00117	0.00118	0.00119	0.00119	0.0012	0.0012	0.0012	0.0012	0.00121	0.00121	0.0012	0.0012	0.0012	0.0012	0.0012	0.00119	0.00119	0.00119	0.00119	0.00119	0.00119	0.00119	0.0012	0.00121	0.00122	0.00123	0.00125	0.00127	0.0013	0.00133	0.00137	0.00141	0.00146	0.00152	0.00158	0.00165	0.00172	0.0018	0.00188	0.00197	0.00206	0.00216	0.00226	0.00237	0.00249
0.00115	0.00117	0.00118	0.0012	0.00121	0.00123	0.00124	0.00125	0.00127	0.00128	0.00129	0.0013	0.00131	0.00132	0.00133	0.00134	0.00135	0.00136	0.00137	0.00138	0.00139	0.0014	0.00141	0.00142	0.00143	0.00145	0.00146	0.00148	0.0015	0.00153	0.00155	0.00158	0.00162	0.00165	0.00169	0.00174	0.00178	0.00184	0.0019	0.00196	0.00202	0.0021	0.00217	0.00225	0.00234	0.00243	0.00252	0.00262	0.00273	0.00284
0.00119	0.00121	0.00123	0.00125	0.00127	0.00129	0.00131	0.00132	0.00134	0.00136	0.00138	0.0014	0.00142	0.00144	0.00145	0.00147	0.00149	0.00151	0.00153	0.00155	0.00157	0.00159	0.00161	0.00164	0.00166	0.00169	0.00172	0.00175	0.00178	0.00181	0.00185	0.00189	0.00193	0.00197	0.00202	0.00207	0.00213	0.00218	0.00225	0.00231	0.00238	0.00246	0.00253	0.00262	0.0027	0.00279	0.00289	0.00298	0.00308	0.00319
0.00122	0.00124	0.00127	0.00129	0.00132	0.00134	0.00137	0.00139	0.00142	0.00144	0.00147	0.00149	0.00152	0.00155	0.00157	0.0016	0.00163	0.00165	0.00168	0.00171	0.00174	0.00177	0.0018	0.00184	0.00187	0.00191	0.00194	0.00198	0.00202	0.00207	0.00211	0.00216	0.00221	0.00226	0.00232	0.00237	0.00244	0.0025	0.00257	0.00264	0.00271	0.00279	0.00287	0.00295	0.00304	0.00313	0.00323	0.00333	0.00343	0.00353
0.00124	0.00127	0.0013	0.00133	0.00136	0.00139	0.00142	0.00145	0.00148	0.00152	0.00155	0.00158	0.00161	0.00164	0.00168	0.00171	0.00175	0.00178	0.00182	0.00185	0.00189	0.00193	0.00197	0.00201	0.00206	0.0021	0.00215	0.00219	0.00224	0.00229	0.00235	0.0024	0.00246	0.00252	0.00258	0.00265	0.00271	0.00278	0.00285	0.00293	0.00301	0.00309	0.00317	0.00326	0.00335	0.00345	0.00354	0.00364	0.00375	0.00385
0.00127	0.0013	0.00133	0.00137	0.0014	0.00143	0.00147	0.0015	0.00154	0.00158	0.00161	0.00165	0.00169	0.00173	0.00177	0.00181	0.00185	0.00189	0.00193	0.00198	0.00202	0.00207	0.00212	0.00217	0.00222	0.00227	0.00232	0.00238	0.00243	0.00249	0.00255	0.00261	0.00268	0.00274	0.00281	0.00288	0.00295	0.00303	0.00311	0.00319	0.00327	0.00336	0.00345	0.00354	0.00363	0.00373	0.00383	0.00393	0.00403	0.00414
0.00128	0.00132	0.00135	0.00139	0.00143	0.00146	0.0015	0.00154	0.00158	0.00162	0.00167	0.00171	0.00175	0.0018	0.00184	0.00189	0.00193	0.00198	0.00203	0.00208	0.00213	0.00219	0.00224	0.00229	0.00235	0.00241	0.00247	0.00253	0.00259	0.00266	0.00272	0.00279	0.00286	0.00293	0.00301	0.00308	0.00316	0.00324	0.00333	0.00341	0.0035	0.00359	0.00368	0.00378	0.00387	0.00397	0.00407	0.00418	0.00429	0.00439
0.00129	0.00132	0.00136	0.0014	0.00144	0.00148	0.00153	0.00157	0.00161	0.00166	0.0017	0.00175	0.0018	0.00185	0.0019	0.00195	0.002	0.00205	0.00211	0.00216	0.00222	0.00228	0.00234	0.0024	0.00246	0.00252	0.00259	0.00266	0.00272	0.00279	0.00287	0.00294	0.00301	0.00309	0.00317	0.00325	0.00334	0.00342	0.00351	0.0036	0.00369	0.00378	0.00388	0.00398	0.00408	0.00418	0.00428	0.00439	0.0045	0.00461
0.00128	0.00132	0.00136	0.00141	0.00145	0.00149	0.00154	0.00158	0.00163	0.00168	0.00173	0.00178	0.00183	0.00188	0.00194	0.00199	0.00205	0.00211	0.00216	0.00222	0.00228	0.00235	0.00241	0.00248	0.00254	0.00261	0.00268	0.00275	0.00283	0.0029	0.00298	0.00306	0.00314	0.00322	0.0033	0.00339	0.00348	0.00356	0.00366	0.00375	0.00384	0.00394	0.00404	0.00414	0.00425	0.00435	0.00446	0.00457	0.00468	0.00479
0.00127	0.00131	0.00136	0.0014	0.00145	0.00149	0.00154	0.00159	0.00164	0.00169	0.00174	0.00179	0.00185	0.0019	0.00196	0.00202	0.00208	0.00214	0.0022	0.00226	0.00233	0.0024	0.00246	0.00253	0.0026	0.00268	0.00275	0.00283	0.0029	0.00298	0.00306	0.00314	0.00323	0.00331	0.0034	0.00349	0.00358	0.00368	0.00377	0.00387	0.00397	0.00407	0.00417	0.00427	0.00438	0.00449	0.00459	0.00471	0.00482	0.00493
0.00125	0.0013	0.00134	0.00139	0.00143	0.00148	0.00153	0.00158	0.00163	0.00168	0.00174	0.00179	0.00185	0.00191	0.00197	0.00203	0.00209	0.00215	0.00222	0.00229	0.00235	0.00242	0.00249	0.00257	0.00264	0.00272	0.00279	0.00287	0.00295	0.00304	0.00312	0.0032	0.00329	0.00338	0.00347	0.00356	0.00366	0.00375	0.00385	0.00395	0.00405	0.00416	0.00426	0.00437	0.00447	0.00458	0.00469	0.00481	0.00492	0.00504
0.00123	0.00127	0.00131	0.00136	0.00141	0.00146	0.00151	0.00156	0.00161	0.00167	0.00172	0.00178	0.00184	0.0019	0.00196	0.00202	0.00209	0.00215	0.00222	0.00229	0.00236	0.00243	0.00251	0.00258	0.00266	0.00274	0.00282	0.0029	0.00298	0.00307	0.00315	0.00324	0.00333	0.00342	0.00351	0.00361	0.00371	0.0038	0.0039	0.00401	0.00411	0.00421	0.00432	0.00443	0.00454	0.00465	0.00476	0.00487	0.00499	0.00511
0.00119	0.00124	0.00128	0.00133	0.00138	0.00143	0.00148	0.00153	0.00159	0.00164	0.0017	0.00176	0.00182	0.00188	0.00194	0.00201	0.00207	0.00214	0.00221	0.00228	0.00235	0.00242	0.0025	0.00258	0.00265	0.00274	0.00282	0.0029	0.00299	0.00307	0.00316	0.00325	0.00334	0.00344	0.00353	0.00363	0.00373	0.00383	0.00393	0.00403	0.00414	0.00424	0.00435	0.00446	0.00457	0.00468	0.00479	0.00491	0.00502	0.00514
0.00115	0.0012	0.00124	0.00129	0.00134	0.00139	0.00144	0.0015	0.00155	0.00161	0.00166	0.00172	0.00178	0.00185	0.00191	0.00197	0.00204	0.00211	0.00218	0.00225	0.00233	0.0024	0.00248	0.00256	0.00264	0.00272	0.0028	0.00289	0.00297	0.00306	0.00315	0.00324	0.00333	0.00343	0.00353	0.00362	0.00372	0.00382	0.00393	0.00403	0.00414	0.00424	0.00435	0.00446	0.00457	0.00468	0.0048	0.00491	0.00503	0.00514
0.00111	0.00115	0.0012	0.00125	0.0013	0.00135	0.0014	0.00145	0.00151	0.00156	0.00162	0.00168	0.00174	0.0018	0.00187	0.00193	0.002	0.00207	0.00214	0.00221	0.00229	0.00236	0.00244	0.00252	0.0026	0.00268	0.00277	0.00285	0.00294	0.00303	0.00312	0.00321	0.00331	0.0034	0.0035	0.0036	0.0037	0.0038	0.0039	0.00401	0.00411	0.00422	0.00433	0.00444	0.00455	0.00466	0.00477	0.00489	0.005	0.00512
0.00106	0.00111	0.00115	0.0012	0.00125	0.0013	0.00135	0.0014	0.00146	0.00151	0.00157	0.00163	0.00169	0.00175	0.00182	0.00188	0.00195	0.00202	0.00209	0.00216	0.00224	0.00232	0.00239	0.00247	0.00255	0.00264	0.00272	0.00281	0.0029	0.00298	0.00308	0.00317	0.00326	0.00336	0.00346	0.00355	0.00365	0.00376	0.00386	0.00396	0.00407	0.00418	0.00428	0.00439	0.0045	0.00461	0.00473	0.00484	0.00495	0.00507
0.00101	0.00106	0.0011	0.00115	0.0012	0.00125	0.0013	0.00135	0.0014	0.00146	0.00152	0.00157	0.00164	0.0017	0.00176	0.00183	0.00189	0.00196	0.00203	0.00211	0.00218	0.00226	0.00234	0.00241	0.0025	0.00258	0.00266	0.00275	0.00284	0.00293	0.00302	0.00311	0.0032	0.0033	0.0034	0.00349	0.00359	0.0037	0.0038	0.0039	0.00401	0.00411	0.00422	0.00433	0.00444	0.00455	0.00466	0.00477	0.00488	0.00499
0.000961573	0.001	0.00105	0.00109	0.00114	0.00119	0.00124	0.00129	0.00134	0.0014	0.00146	0.00151	0.00157	0.00164	0.0017	0.00177	0.00183	0.0019	0.00197	0.00204	0.00212	0.00219	0.00227	0.00235	0.00243	0.00251	0.0026	0.00268	0.00277	0.00286	0.00295	0.00304	0.00313	0.00323	0.00332	0.00342	0.00352	0.00362	0.00372	0.00383	0.00393	0.00403	0.00414	0.00425	0.00435	0.00446	0.00457	0.00468	0.00479	0.0049
0.000908823	0.000950381	0.000993425	0.00104	0.00108	0.00113	0.00118	0.00123	0.00128	0.00134	0.00139	0.00145	0.00151	0.00157	0.00163	0.0017	0.00176	0.00183	0.0019	0.00197	0.00205	0.00212	0.0022	0.00228	0.00236	0.00244	0.00252	0.00261	0.00269	0.00278	0.00287	0.00296	0.00305	0.00315	0.00324	0.00334	0.00344	0.00354	0.00364	0.00374	0.00384	0.00394	0.00405	0.00415	0.00426	0.00436	0.00447	0.00458	0.00469	0.00479
0.000855905	0.000896334	0.000938253	0.000981689	0.00103	0.00107	0.00112	0.00117	0.00122	0.00128	0.00133	0.00139	0.00144	0.0015	0.00157	0.00163	0.00169	0.00176	0.00183	0.0019	0.00197	0.00205	0.00212	0.0022	0.00228	0.00236	0.00244	0.00252	0.00261	0.0027	0.00278	0.00287	0.00296	0.00306	0.00315	0.00325	0.00334	0.00344	0.00354	0.00364	0.00374	0.00384	0.00394	0.00405	0.00415	0.00425	0.00436	0.00446	0.00457	0.00467
0.000803559	0.000842766	0.000883458	0.000925664	0.00096941	0.00101	0.00106	0.00111	0.00116	0.00121	0.00127	0.00132	0.00138	0.00144	0.0015	0.00156	0.00162	0.00169	0.00176	0.00182	0.00189	0.00197	0.00204	0.00212	0.00219	0.00227	0.00235	0.00244	0.00252	0.00261	0.00269	0.00278	0.00287	0.00296	0.00305	0.00315	0.00324	0.00334	0.00344	0.00353	0.00363	0.00373	0.00383	0.00393	0.00403	0.00413	0.00424	0.00434	0.00444	0.00454
0.000752437	0.000790352	0.000829741	0.000870634	0.000913057	0.000957037	0.001	0.00105	0.0011	0.00115	0.0012	0.00125	0.00131	0.00137	0.00143	0.00149	0.00155	0.00161	0.00168	0.00175	0.00182	0.00189	0.00196	0.00203	0.00211	0.00219	0.00227	0.00235	0.00243	0.00251	0.0026	0.00269	0.00277	0.00286	0.00295	0.00305	0.00314	0.00323	0.00333	0.00342	0.00352	0.00362	0.00371	0.00381	0.00391	0.00401	0.00411	0.00421	0.00431	0.00441
0.000703096	0.000739668	0.000777698	0.000817215	0.000858247	0.00090082	0.000944959	0.000990689	0.00104	0.00109	0.00114	0.00119	0.00124	0.0013	0.00136	0.00142	0.00148	0.00154	0.0016	0.00167	0.00174	0.00181	0.00188	0.00195	0.00202	0.0021	0.00218	0.00226	0.00234	0.00242	0.0025	0.00259	0.00267	0.00276	0.00285	0.00294	0.00303	0.00312	0.00322	0.00331	0.0034	0.0035	0.00359	0.00369	0.00378	0.00388	0.00398	0.00407	0.00417	0.00426
0.000655992	0.000691187	0.000727817	0.000765913	0.000805502	0.000846612	0.000889268	0.000933496	0.000979317	0.00103	0.00108	0.00113	0.00118	0.00123	0.00129	0.00135	0.00141	0.00147	0.00153	0.00159	0.00166	0.00173	0.0018	0.00187	0.00194	0.00201	0.00209	0.00217	0.00225	0.00233	0.00241	0.00249	0.00257	0.00266	0.00275	0.00283	0.00292	0.00301	0.0031	0.00319	0.00328	0.00338	0.00347	0.00356	0.00366	0.00375	0.00384	0.00394	0.00403	0.00412
0.000611474	0.000645269	0.000680473	0.000717115	0.000755224	0.000794829	0.000835956	0.000878629	0.000922874	0.00096871	0.00102	0.00107	0.00112	0.00117	0.00122	0.00128	0.00134	0.00139	0.00146	0.00152	0.00158	0.00165	0.00172	0.00178	0.00185	0.00193	0.002	0.00208	0.00215	0.00223	0.00231	0.00239	0.00247	0.00256	0.00264	0.00273	0.00281	0.0029	0.00299	0.00308	0.00317	0.00326	0.00335	0.00344	0.00353	0.00362	0.00371	0.0038	0.00389	0.00398
0.000569783	0.000602165	0.000635924	0.000671091	0.000707695	0.000745765	0.000785328	0.00082641	0.000869035	0.000913226	0.000959004	0.00101	0.00106	0.00111	0.00116	0.00121	0.00127	0.00133	0.00138	0.00144	0.00151	0.00157	0.00164	0.0017	0.00177	0.00184	0.00191	0.00199	0.00206	0.00214	0.00222	0.00229	0.00237	0.00246	0.00254	0.00262	0.0027	0.00279	0.00288	0.00296	0.00305	0.00314	0.00322	0.00331	0.0034	0.00349	0.00357	0.00366	0.00375	0.00383
0.000531051	0.000562013	0.000594317	0.000627995	0.000663076	0.000699591	0.000737567	0.00077703	0.000818007	0.00086052	0.000904591	0.00095024	0.000997484	0.00105	0.0011	0.00115	0.0012	0.00126	0.00132	0.00137	0.00143	0.0015	0.00156	0.00162	0.00169	0.00176	0.00183	0.0019	0.00197	0.00205	0.00212	0.0022	0.00228	0.00236	0.00244	0.00252	0.0026	0.00268	0.00276	0.00285	0.00293	0.00302	0.0031	0.00319	0.00327	0.00336	0.00344	0.00353	0.00361	0.00369
0.000495304	0.000524845	0.00055569	0.000587871	0.000621421	0.000656367	0.000692741	0.000730568	0.000769876	0.000810689	0.000853029	0.000896918	0.000942374	0.000989413	0.00104	0.00109	0.00114	0.00119	0.00125	0.00131	0.00136	0.00142	0.00149	0.00155	0.00161	0.00168	0.00175	0.00182	0.00189	0.00196	0.00203	0.00211	0.00218	0.00226	0.00234	0.00241	0.00249	0.00257	0.00266	0.00274	0.00282	0.0029	0.00298	0.00307	0.00315	0.00323	0.00331	0.0034	0.00348	0.00356
0.000462471	0.000490593	0.000519979	0.000550663	0.000582676	0.00061605	0.000650814	0.000686996	0.000724625	0.000763725	0.000804322	0.000846436	0.000890087	0.000935294	0.000982071	0.00103	0.00108	0.00113	0.00119	0.00124	0.0013	0.00135	0.00141	0.00147	0.00154	0.0016	0.00167	0.00173	0.0018	0.00187	0.00194	0.00202	0.00209	0.00216	0.00224	0.00232	0.00239	0.00247	0.00255	0.00263	0.00271	0.00279	0.00287	0.00295	0.00303	0.00311	0.00319	0.00327	0.00335	0.00343
0.000432392	0.0004591	0.000487033	0.000516223	0.000546704	0.000578506	0.00061166	0.000646197	0.000682145	0.000719531	0.000758379	0.000798714	0.000840557	0.000883926	0.000928838	0.000975308	0.00102	0.00107	0.00112	0.00118	0.00123	0.00129	0.00134	0.0014	0.00146	0.00153	0.00159	0.00165	0.00172	0.00179	0.00186	0.00193	0.002	0.00207	0.00215	0.00222	0.00229	0.00237	0.00245	0.00252	0.0026	0.00268	0.00276	0.00284	0.00291	0.00299	0.00307	0.00315	0.00322	0.0033
0.000404834	0.00043014	0.00045663	0.000484336	0.000513291	0.00054353	0.000575083	0.000607982	0.000642256	0.000677933	0.00071504	0.000753602	0.000793641	0.000835179	0.000878234	0.00092282	0.000968951	0.00102	0.00107	0.00112	0.00117	0.00122	0.00128	0.00134	0.00139	0.00145	0.00152	0.00158	0.00164	0.00171	0.00178	0.00184	0.00191	0.00198	0.00205	0.00213	0.0022	0.00227	0.00235	0.00242	0.0025	0.00258	0.00265	0.00273	0.0028	0.00288	0.00296	0.00303	0.0031	0.00318
0.000379511	0.000403431	0.000428492	0.000454729	0.000482176	0.000510866	0.000540833	0.000572108	0.000604723	0.000638707	0.000674088	0.000710893	0.000749146	0.00078887	0.000830084	0.000872806	0.00091705	0.000962827	0.00101	0.00106	0.00111	0.00116	0.00121	0.00127	0.00133	0.00138	0.00144	0.0015	0.00157	0.00163	0.0017	0.00176	0.00183	0.0019	0.00197	0.00204	0.00211	0.00218	0.00225	0.00233	0.0024	0.00247	0.00255	0.00262	0.0027	0.00277	0.00285	0.00292	0.00299	0.00306
0.000356103	0.000378657	0.000402312	0.000427101	0.00045306	0.000480224	0.000508627	0.000538303	0.000569282	0.000601597	0.000635277	0.000670351	0.000706844	0.00074478	0.000784182	0.000825068	0.000867455	0.000911357	0.000956783	0.001	0.00105	0.0011	0.00115	0.00121	0.00126	0.00132	0.00138	0.00143	0.00149	0.00156	0.00162	0.00168	0.00175	0.00182	0.00188	0.00195	0.00202	0.00209	0.00216	0.00223	0.00231	0.00238	0.00245	0.00252	0.0026	0.00267	0.00274	0.00281	0.00288	0.00295
0.000334279	0.000355494	0.000377768	0.000401137	0.000425637	0.000451304	0.000478173	0.000506279	0.000535654	0.000566333	0.000598346	0.000631722	0.00066649	0.000702676	0.000740304	0.000779394	0.000819965	0.000862033	0.00090561	0.000950705	0.000997322	0.00105	0.0011	0.00115	0.0012	0.00125	0.00131	0.00137	0.00142	0.00148	0.00155	0.00161	0.00167	0.00174	0.0018	0.00187	0.00194	0.002	0.00207	0.00214	0.00221	0.00228	0.00236	0.00243	0.0025	0.00257	0.00264	0.00271	0.00278	0.00285
0.000313715	0.000333622	0.000354548	0.000376529	0.000399605	0.00042381	0.000449181	0.000475755	0.000503567	0.000532649	0.000563037	0.000594759	0.000627848	0.000662329	0.00069823	0.000735573	0.000774378	0.000814665	0.000856446	0.000899733	0.000944533	0.000990849	0.00104	0.00109	0.00114	0.00119	0.00124	0.0013	0.00136	0.00141	0.00147	0.00153	0.0016	0.00166	0.00172	0.00179	0.00185	0.00192	0.00199	0.00206	0.00213	0.0022	0.00227	0.00233	0.0024	0.00247	0.00254	0.00261	0.00268	0.00275
0.000294114	0.000312747	0.000332361	0.000352994	0.000374684	0.000397469	0.000421386	0.000446474	0.000472767	0.000500302	0.000529113	0.000559233	0.000590695	0.000623527	0.000657757	0.00069341	0.000730509	0.000769074	0.000809121	0.000850664	0.000893711	0.000938269	0.000984339	0.00103	0.00108	0.00113	0.00118	0.00124	0.00129	0.00135	0.00141	0.00146	0.00153	0.00159	0.00165	0.00171	0.00178	0.00184	0.00191	0.00198	0.00204	0.00211	0.00218	0.00225	0.00232	0.00238	0.00245	0.00252	0.00259	0.00266
0.000275212	0.000292611	0.000310955	0.000330282	0.000350632	0.000372044	0.000394556	0.000418207	0.000443035	0.000469077	0.000496369	0.000524946	0.000554841	0.000586086	0.000618709	0.000652738	0.000688198	0.00072511	0.000763494	0.000803363	0.000844731	0.000887604	0.000931987	0.000977878	0.00103	0.00107	0.00112	0.00118	0.00123	0.00128	0.00134	0.0014	0.00146	0.00152	0.00158	0.00164	0.0017	0.00177	0.00183	0.0019	0.00196	0.00203	0.0021	0.00216	0.00223	0.0023	0.00237	0.00243	0.0025	0.00257
0.000256794	0.000273002	0.00029012	0.000308188	0.000327247	0.000347337	0.000368499	0.000390771	0.000414193	0.000438804	0.000464641	0.00049174	0.000520137	0.000549863	0.000580951	0.00061343	0.000647324	0.000682659	0.000719455	0.000757729	0.000797495	0.000838763	0.000881539	0.000925823	0.000971614	0.00102	0.00107	0.00112	0.00117	0.00122	0.00128	0.00133	0.00139	0.00145	0.00151	0.00157	0.00163	0.00169	0.00176	0.00182	0.00189	0.00195	0.00202	0.00208	0.00215	0.00222	0.00228	0.00235	0.00242	0.00248
0.000238693	0.000253754	0.000269694	0.000286555	0.000304378	0.000323203	0.000343073	0.000364029	0.00038611	0.000409358	0.000433809	0.000459503	0.000486476	0.000514761	0.000544392	0.000575398	0.000607809	0.000641649	0.00067694	0.000713702	0.00075195	0.000791696	0.000832948	0.00087571	0.00091998	0.000965753	0.00101	0.00106	0.00111	0.00116	0.00122	0.00127	0.00133	0.00138	0.00144	0.0015	0.00156	0.00162	0.00169	0.00175	0.00181	0.00188	0.00194	0.00201	0.00207	0.00214	0.0022	0.00227	0.00234	0.0024
0.000220792	0.000234754	0.000249568	0.000265276	0.000281921	0.000299544	0.000318188	0.000337895	0.000358707	0.000380664	0.000403808	0.000428175	0.000453804	0.00048073	0.000508988	0.000538608	0.00056962	0.000602051	0.000635925	0.000671262	0.00070808	0.000746391	0.000786206	0.000827531	0.000870366	0.000914708	0.000960548	0.00101	0.00106	0.00111	0.00116	0.00121	0.00127	0.00132	0.00138	0.00144	0.0015	0.00156	0.00162	0.00168	0.00174	0.00181	0.00187	0.00193	0.002	0.00206	0.00213	0.00219	0.00226	0.00232
0.000203022	0.000215937	0.00022968	0.000244295	0.000259825	0.000276312	0.000293801	0.000312334	0.000331954	0.000352702	0.000374619	0.000397745	0.000422117	0.000447773	0.000474746	0.000503071	0.000532776	0.000563889	0.000596436	0.000630439	0.000665915	0.000702881	0.000741347	0.00078132	0.000822804	0.000865797	0.000910292	0.00095628	0.001	0.00105	0.0011	0.00115	0.00121	0.00126	0.00132	0.00137	0.00143	0.00149	0.00155	0.00161	0.00167	0.00174	0.0018	0.00186	0.00193	0.00199	0.00206	0.00212	0.00219	0.00225
0.000185359	0.000197282	0.000210015	0.000223602	0.000238086	0.000253512	0.000269923	0.000287362	0.000305874	0.000325499	0.00034628	0.000368255	0.000391463	0.000415942	0.000441726	0.000468849	0.000497341	0.000527231	0.000558544	0.000591304	0.000625529	0.000661237	0.00069844	0.000737146	0.00077736	0.000819084	0.000862311	0.000907034	0.000953239	0.001	0.00105	0.0011	0.00115	0.00121	0.00126	0.00132	0.00137	0.00143	0.00149	0.00155	0.00161	0.00167	0.00173	0.0018	0.00186	0.00192	0.00199	0.00205	0.00212	0.00218
0.000167819	0.000178813	0.000190602	0.000203232	0.000216748	0.000231192	0.000246611	0.000263046	0.00028054	0.000299137	0.000318876	0.000339798	0.00036194	0.00038534	0.000410033	0.000436051	0.000463427	0.000492188	0.00052236	0.000553968	0.000587032	0.000621568	0.00065759	0.00069511	0.000734132	0.000774659	0.000816689	0.000860215	0.000905225	0.000951703	0.000999626	0.00105	0.0011	0.00115	0.00121	0.00126	0.00132	0.00137	0.00143	0.00149	0.00155	0.00161	0.00167	0.00173	0.0018	0.00186	0.00192	0.00199	0.00205	0.00211
0.000150457	0.00016059	0.000171511	0.000183266	0.000195898	0.000209452	0.000223971	0.000239499	0.000256076	0.000273745	0.000292545	0.000312516	0.000333694	0.000356117	0.000379818	0.000404831	0.000431186	0.000458912	0.000488035	0.000518579	0.000550565	0.00058401	0.000618931	0.000655337	0.000693236	0.000732633	0.000773527	0.000815914	0.000859783	0.000905122	0.00095191	0.001	0.00105	0.0011	0.00115	0.00121	0.00126	0.00132	0.00137	0.00143	0.00149	0.00155	0.00161	0.00167	0.00174	0.0018	0.00186	0.00192	0.00199	0.00205
0.000133361	0.000142713	0.000152853	0.000163824	0.000175671	0.000188436	0.000202161	0.000216887	0.000232654	0.000249503	0.000267472	0.000286598	0.000306918	0.000328465	0.000351275	0.000375379	0.000400807	0.000427588	0.000455747	0.000485309	0.000516295	0.000548723	0.000582609	0.000617966	0.000654803	0.000693126	0.000732935	0.000774229	0.000817	0.000861238	0.000906926	0.000954042	0.001	0.00105	0.0011	0.00116	0.00121	0.00126	0.00132	0.00138	0.00144	0.0015	0.00156	0.00162	0.00168	0.00174	0.0018	0.00186	0.00193	0.00199
0.000116654	0.000125321	0.000134781	0.000145077	0.000156249	0.000168338	0.000181384	0.000195424	0.000210497	0.000226639	0.000243887	0.000262276	0.000281841	0.000302614	0.000324629	0.000347915	0.000372503	0.00039842	0.000425692	0.000454344	0.000484396	0.000515869	0.000548779	0.000583139	0.000618961	0.000656251	0.000695014	0.000735249	0.000776952	0.000820114	0.000864722	0.000910759	0.000958201	0.00101	0.00106	0.00111	0.00116	0.00122	0.00127	0.00133	0.00138	0.00144	0.0015	0.00156	0.00162	0.00168	0.00174	0.00181	0.00187	0.00193
0.000100502	0.000108599	0.000117501	0.000127246	0.000137872	0.000149412	0.000161904	0.000175381	0.000189878	0.000205428	0.000222065	0.000239821	0.000258729	0.00027882	0.000300126	0.000322676	0.000346498	0.000371621	0.00039807	0.000425869	0.000455041	0.000485606	0.000517581	0.000550982	0.000585821	0.000622108	0.000659848	0.000699043	0.000739692	0.00078179	0.000825326	0.000870287	0.000916652	0.000964398	0.00101	0.00106	0.00112	0.00117	0.00122	0.00128	0.00133	0.00139	0.00145	0.00151	0.00157	0.00163	0.00169	0.00175	0.00181	0.00187
8.51269e-05	9.27974e-05	0.000101287	0.000110627	0.000120847	0.000131976	0.000144045	0.000157082	0.000171119	0.000186185	0.000202311	0.000219527	0.000237864	0.000257351	0.000278019	0.000299896	0.000323011	0.000347391	0.000373062	0.00040005	0.000428376	0.000458063	0.000489129	0.000521592	0.000555464	0.000590759	0.000627484	0.000665643	0.00070524	0.000746271	0.000788729	0.000832605	0.000877881	0.00092454	0.000972554	0.00102	0.00107	0.00112	0.00118	0.00123	0.00129	0.00134	0.0014	0.00146	0.00152	0.00158	0.00164	0.0017	0.00176	0.00182
7.08436e-05	7.82634e-05	8.65107e-05	9.56055e-05	0.000105569	0.000116424	0.000128194	0.000140905	0.000154583	0.000169255	0.00018495	0.000201697	0.000219525	0.000238463	0.000258541	0.000279787	0.000302229	0.000325896	0.000350815	0.00037701	0.000404506	0.000433325	0.000463488	0.000495015	0.00052792	0.000562218	0.00059792	0.000635034	0.000673564	0.000713512	0.000754874	0.000797643	0.000841809	0.000887354	0.000934258	0.000982495	0.00103	0.00108	0.00113	0.00119	0.00124	0.0013	0.00135	0.00141	0.00147	0.00153	0.00159	0.00165	0.00171	0.00177
5.81263e-05	6.54984e-05	7.36829e-05	8.26891e-05	9.25307e-05	0.000103225	0.000114793	0.000127258	0.000140644	0.000154979	0.00017029	0.000186606	0.000203955	0.000222368	0.000241874	0.000262503	0.000284282	0.000307241	0.000331407	0.000356807	0.000383466	0.000411409	0.000440658	0.000471234	0.000503155	0.000536437	0.000571095	0.000607139	0.000644577	0.000683414	0.00072365	0.000765282	0.000808304	0.000852703	0.000898463	0.000945562	0.000993974	0.00104	0.00109	0.00115	0.0012	0.00125	0.00131	0.00137	0.00142	0.00148	0.00154	0.0016	0.00166	0.00172
4.77187e-05	5.52249e-05	6.34841e-05	7.25034e-05	8.2297e-05	9.28837e-05	0.000104286	0.000116528	0.000129638	0.000143642	0.00015857	0.000174451	0.000191315	0.000209193	0.000228114	0.00024811	0.000269208	0.000291439	0.000314832	0.000339414	0.000365212	0.000392252	0.000420559	0.000450154	0.00048106	0.000513294	0.000546874	0.000581813	0.000618124	0.000655813	0.000694886	0.000735343	0.000777182	0.000820396	0.000864973	0.000910895	0.000958141	0.00101	0.00106	0.00111	0.00116	0.00121	0.00127	0.00132	0.00138	0.00144	0.00149	0.00155	0.00161	0.00167
4.06954e-05	4.83618e-05	5.66862e-05	6.56888e-05	7.53934e-05	8.58259e-05	9.70136e-05	0.000108985	0.000121769	0.000135396	0.000149896	0.000165298	0.000181635	0.000198936	0.000217232	0.000236555	0.000256933	0.000278397	0.000300978	0.000324702	0.0003496	0.000375698	0.000403022	0.000431596	0.000461446	0.000492591	0.000525051	0.000558844	0.000593985	0.000630484	0.000668351	0.000707592	0.000748207	0.000790193	0.000833545	0.000878249	0.00092429	0.000971644	0.00102	0.00107	0.00112	0.00117	0.00123	0.00128	0.00134	0.00139	0.00145	0.00151	0.00157	0.00163
3.80944e-05	4.56591e-05	5.38262e-05	6.26228e-05	7.20762e-05	8.22143e-05	9.30656e-05	0.000104659	0.000117022	0.000130186	0.00014418	0.000159034	0.000174777	0.00019144	0.000209054	0.000227648	0.000247254	0.000267901	0.000289619	0.000312438	0.000336387	0.000361495	0.00038779	0.000415298	0.000444045	0.000474055	0.000505351	0.000537952	0.000571878	0.000607143	0.000643761	0.000681741	0.00072109	0.000761808	0.000803894	0.000847342	0.000892139	0.000938268	0.000985707	0.00103	0.00108	0.00114	0.00119	0.00124	0.0013	0.00135	0.00141	0.00146	0.00152	0.00158
3.99193e-05	4.70179e-05	5.47404e-05	6.30987e-05	7.21096e-05	8.17928e-05	9.21707e-05	0.000103267	0.000115107	0.000127716	0.000141121	0.000155349	0.00017043	0.000186391	0.000203261	0.00022107	0.000239847	0.000259623	0.000280427	0.000302291	0.000325242	0.000349312	0.00037453	0.000400924	0.000428522	0.000457351	0.000487436	0.000518801	0.000551468	0.000585456	0.000620783	0.000657462	0.000695504	0.000734916	0.000775701	0.000817857	0.000861378	0.000906251	0.00095246	0.00099998	0.00105	0.0011	0.00115	0.0012	0.00126	0.00131	0.00137	0.00142	0.00148	0.00154
4.48656e-05	5.13664e-05	5.85179e-05	6.63211e-05	7.47828e-05	8.39145e-05	9.37312e-05	0.000104251	0.000115493	0.000127479	0.000140232	0.000153776	0.000168138	0.000183343	0.000199418	0.000216391	0.000234292	0.00025315	0.000272994	0.000293855	0.000315764	0.000338751	0.000362847	0.000388083	0.000414489	0.000442094	0.000470926	0.000501013	0.000532381	0.000565054	0.000599051	0.000634393	0.000671095	0.000709169	0.000748622	0.000789459	0.000831677	0.000875272	0.00092023	0.000966533	0.00101	0.00106	0.00111	0.00116	0.00122	0.00127	0.00133	0.00138	0.00144	0.00149
5.13817e-05	5.73715e-05	6.3999e-05	7.12671e-05	7.91815e-05	8.77515e-05	9.69888e-05	0.000106908	0.000117525	0.000128858	0.000140928	0.000153755	0.000167364	0.000181778	0.000197022	0.000213125	0.000230113	0.000248015	0.000266861	0.000286682	0.000307509	0.000329375	0.000352311	0.000376351	0.000401526	0.000427869	0.000455413	0.000484187	0.000514221	0.000545544	0.000578182	0.000612158	0.000647492	0.000684202	0.000722302	0.000761799	0.0008027	0.000845002	0.000888699	0.000933779	0.00098022	0.00103	0.00108	0.00113	0.00118	0.00123	0.00129	0.00134	0.0014	0.00145
5.83887e-05	6.4007e-05	7.022e-05	7.70363e-05	8.44655e-05	9.2518e-05	0.000101206	0.000110543	0.000120545	0.000131228	0.00014261	0.000154712	0.000167555	0.000181162	0.000195556	0.000210765	0.000226816	0.000243736	0.000261557	0.000280309	0.000300024	0.000320737	0.000342482	0.000365293	0.000389207	0.000414257	0.000440481	0.000467913	0.000496586	0.000526534	0.000557788	0.000590375	0.000624323	0.000659654	0.000696387	0.000734537	0.000774114	0.000815121	0.000857559	0.00090142	0.000946688	0.000993343	0.00104	0.00109	0.00114	0.00119	0.00125	0.0013	0.00136	0.00141
6.52693e-05	7.06276e-05	7.65252e-05	8.29756e-05	8.99916e-05	9.7586e-05	0.000105773	0.000114565	0.000123979	0.000134032	0.000144739	0.000156122	0.0001682	0.000180995	0.000194532	0.000208835	0.000223933	0.000239854	0.000256629	0.000274289	0.00029287	0.000312405	0.000332933	0.00035449	0.000377115	0.000400848	0.000425728	0.000451794	0.000479086	0.00050764	0.000537493	0.00056868	0.000601231	0.000635177	0.000670541	0.000707344	0.000745602	0.000785325	0.000826518	0.000869177	0.000913295	0.000958853	0.00101	0.00105	0.0011	0.00115	0.00121	0.00126	0.00131	0.00137
7.169e-05	7.68578e-05	8.25079e-05	8.86558e-05	9.53161e-05	0.000102503	0.000110232	0.000118517	0.000127373	0.000136818	0.000146868	0.000157542	0.000168861	0.000180846	0.000193522	0.000206913	0.000221048	0.000235955	0.000251668	0.000268219	0.000285644	0.000303981	0.00032327	0.000343551	0.000364867	0.000387262	0.000410778	0.000435462	0.000461356	0.000488504	0.000516948	0.000546729	0.000577884	0.000610447	0.00064445	0.00067992	0.000716877	0.000755339	0.000795313	0.000836805	0.000879808	0.000924311	0.000970293	0.00102	0.00107	0.00112	0.00117	0.00122	0.00127	0.00133
7.74759e-05	8.24888e-05	8.79291e-05	9.38123e-05	0.000100153	0.000106967	0.000114268	0.000122072	0.000130392	0.000139247	0.000148652	0.000158626	0.00016919	0.000180366	0.000192176	0.000204648	0.000217809	0.00023169	0.000246325	0.000261749	0.000278	0.000295118	0.000313148	0.000332133	0.00035212	0.000373158	0.000395295	0.000418583	0.00044307	0.000468806	0.00049584	0.000524218	0.000553984	0.000585179	0.000617841	0.000652002	0.00068769	0.000724925	0.000763724	0.000804094	0.000846036	0.00088954	0.000934591	0.000981163	0.00103	0.00108	0.00113	0.00118	0.00124	0.00129
8.2544e-05	8.74138e-05	9.26589e-05	9.82939e-05	0.000104333	0.00011079	0.000117679	0.000125014	0.000132809	0.000141082	0.000149847	0.000159123	0.00016893	0.00017929	0.000190227	0.000201768	0.000213941	0.000226779	0.000240318	0.000254594	0.000269649	0.000285527	0.000302275	0.000319943	0.000338583	0.000358247	0.000378992	0.000400873	0.000423948	0.000448271	0.000473899	0.000500885	0.00052928	0.000559132	0.000590483	0.000623373	0.000657836	0.000693897	0.000731577	0.000770889	0.000811837	0.000854416	0.000898612	0.000944404	0.000991758	0.00104	0.00109	0.00114	0.0012	0.00125
8.68676e-05	9.15906e-05	9.66396e-05	0.000102027	0.000107766	0.000113869	0.000120348	0.000127215	0.000134486	0.000142173	0.000150293	0.000158864	0.000167905	0.000177437	0.000187486	0.000198078	0.000209243	0.000221015	0.000233433	0.000246536	0.000260369	0.000274981	0.000290423	0.00030675	0.000324021	0.000342294	0.000361632	0.000382099	0.000403759	0.000426674	0.000450908	0.000476521	0.000503572	0.000532115	0.0005622	0.000593871	0.000627168	0.000662121	0.000698757	0.00073709	0.000777129	0.000818873	0.000862309	0.000907417	0.000954167	0.001	0.00105	0.0011	0.00116	0.00121
9.04578e-05	9.50213e-05	9.98636e-05	0.000104995	0.000110426	0.000116166	0.000122227	0.000128619	0.000135354	0.000142446	0.000149908	0.000157759	0.000166015	0.0001747	0.000183837	0.000193454	0.000203584	0.000214261	0.000225527	0.000237424	0.000250003	0.000263317	0.000277422	0.000292381	0.000308257	0.000325119	0.000343037	0.000362082	0.000382327	0.000403843	0.000426701	0.00045097	0.000476714	0.000503996	0.000532872	0.000563391	0.000595598	0.000629529	0.000665211	0.000702664	0.000741899	0.000782914	0.000825701	0.00087024	0.0009165	0.000964438	0.00101	0.00107	0.00112	0.00117
9.33522e-05	9.77392e-05	0.000102359	0.000107219	0.000112328	0.000117692	0.000123321	0.000129222	0.000135407	0.000141885	0.00014867	0.000155778	0.000163227	0.000171036	0.000179232	0.000187842	0.000196901	0.000206446	0.00021652	0.000227173	0.000238457	0.000250432	0.000263163	0.000276718	0.000291171	0.000306599	0.00032308	0.000340697	0.00035953	0.00037966	0.000401168	0.000424131	0.00044862	0.000474704	0.000502444	0.000531897	0.00056311	0.000596121	0.000630962	0.000667653	0.000706206	0.00074662	0.000788887	0.000832986	0.000878885	0.000926542	0.000975903	0.00103	0.00108	0.00113
9.56083e-05	9.9801e-05	0.000104181	0.000108754	0.000113525	0.000118497	0.000123676	0.00012907	0.000134684	0.000140528	0.000146613	0.000152953	0.000159564	0.000166466	0.000173685	0.00018125	0.000189195	0.000197562	0.000206397	0.000215755	0.000225694	0.000236282	0.000247592	0.000259702	0.000272695	0.00028666	0.000301687	0.000317868	0.000335296	0.000354062	0.000374256	0.000395963	0.000419263	0.00044423	0.00047093	0.000499424	0.00052976	0.000561979	0.000596113	0.000632182	0.000670196	0.000710155	0.000752047	0.000795851	0.000841532	0.000889047	0.000938338	0.00098934	0.00104	0.0011
9.72985e-05	0.000101281	0.000105407	0.000109678	0.000114095	0.000118659	0.000123374	0.000128242	0.000133268	0.000138457	0.000143818	0.000149362	0.000155105	0.000161065	0.000167268	0.000173742	0.000180526	0.000187662	0.000195202	0.000203205	0.000211739	0.00022088	0.000230711	0.000241323	0.000252812	0.00026528	0.000278831	0.000293571	0.000309605	0.000327037	0.000345966	0.000366486	0.000388684	0.000412638	0.000438419	0.000466086	0.00049569	0.000527271	0.000560858	0.000596468	0.000634109	0.000673777	0.000715457	0.000759124	0.00080474	0.000852258	0.00090162	0.000952754	0.00101	0.00106
9.8506e-05	0.000102267	0.000106127	0.000110085	0.000114139	0.000118285	0.000122524	0.000126853	0.000131275	0.000135791	0.000140407	0.000145132	0.000149977	0.000154961	0.000160107	0.000165445	0.000171013	0.000176858	0.000183037	0.000189616	0.000196672	0.000204292	0.000212573	0.000221622	0.000231552	0.000242481	0.000254531	0.000267825	0.000282485	0.000298625	0.000316357	0.000335783	0.000356993	0.00038007	0.000405084	0.000432092	0.000461142	0.000492269	0.000525496	0.000560836	0.00059829	0.000637849	0.000679493	0.000723191	0.000768901	0.000816571	0.00086614	0.000917534	0.000970671	0.00103
9.93215e-05	0.000102856	0.000106446	0.000110088	0.000113774	0.000117498	0.000121256	0.000125042	0.000128853	0.000132687	0.000136545	0.000140431	0.000144356	0.000148333	0.000152384	0.000156539	0.000160837	0.000165327	0.000170071	0.000175144	0.000180634	0.000186643	0.000193286	0.000200688	0.000208987	0.000218324	0.000228843	0.00024069	0.000254004	0.000268916	0.000285547	0.000304004	0.000324382	0.000346759	0.000371201	0.000397759	0.00042647	0.000457362	0.000490447	0.000525729	0.000563202	0.000602847	0.000644638	0.000688537	0.000734499	0.000782466	0.000832372	0.000884142	0.00093769	0.00099292
9.98395e-05	0.000103149	0.000106474	0.000109804	0.000113129	0.000116438	0.000119721	0.00012297	0.000126174	0.000129327	0.000132426	0.000135469	0.000138461	0.000141412	0.00014434	0.000147272	0.000150247	0.000153315	0.000156544	0.000160018	0.000163837	0.000168122	0.000173012	0.00017866	0.000185233	0.000192907	0.000201859	0.000212261	0.000224278	0.000238055	0.000253723	0.00027139	0.000291145	0.000313057	0.000337177	0.000363542	0.000392174	0.000423084	0.000456272	0.000491728	0.000529436	0.000569367	0.000611487	0.000655752	0.00070211	0.000750502	0.000800857	0.000853098	0.000907136	0.000962876
0.000100155	0.000103252	0.000106324	0.000109358	0.000112339	0.000115251	0.000118081	0.000120811	0.00012343	0.000125922	0.000128279	0.000130492	0.000132559	0.000134483	0.000136276	0.00013796	0.00013957	0.000141157	0.000142789	0.000144559	0.000146583	0.000149003	0.000151989	0.000155734	0.000160451	0.000166365	0.000173699	0.000182667	0.000193463	0.000206251	0.000221161	0.000238292	0.000257713	0.000279471	0.000303588	0.000330075	0.00035893	0.000390144	0.000423697	0.000459567	0.000497723	0.000538128	0.000580742	0.000625515	0.000672391	0.000721307	0.000772192	0.000824966	0.000879542	0.000935824
0.000100358	0.000103264	0.000106107	0.000108872	0.000111539	0.000114088	0.0001165	0.000118752	0.000120824	0.000122698	0.000124353	0.000125775	0.000126952	0.000127879	0.000128556	0.000128997	0.000129227	0.000129291	0.000129257	0.000129218	0.000129305	0.000129684	0.000130564	0.000132195	0.000134861	0.000138864	0.000144507	0.000152066	0.000161774	0.000173805	0.000188273	0.000205242	0.000224734	0.000246744	0.000271253	0.000298231	0.000327644	0.000359457	0.000393635	0.000430139	0.00046893	0.000509965	0.000553199	0.00059858	0.00064605	0.000695546	0.000746998	0.000800326	0.000855445	0.000912259
0.000100535	0.000103278	0.000105927	0.000108462	0.000110859	0.000113094	0.000115141	0.000116973	0.000118564	0.000119885	0.000120911	0.000121616	0.000121978	0.000121977	0.000121604	0.000120855	0.000119741	0.000118291	0.000116559	0.000114632	0.00011264	0.000110769	0.000109273	0.000108478	0.00010878	0.000110622	0.000114449	0.000120651	0.000129511	0.000141186	0.000155722	0.000173085	0.000193199	0.000215978	0.000241335	0.000269194	0.000299491	0.000332169	0.000367182	0.000404485	0.000444036	0.000485792	0.000529707	0.000575732	0.000623812	0.000673886	0.000725887	0.000779737	0.000835354	0.000892645
0.000100756	0.000103376	0.000105875	0.00010823	0.000110414	0.000112398	0.000114152	0.000115644	0.00011684	0.000117707	0.000118209	0.000118311	0.000117978	0.000117179	0.000115886	0.000114077	0.000111739	0.000108875	0.00010551	0.000101701	9.75514e-05	9.32375e-05	8.90333e-05	8.53471e-05	8.27468e-05	8.19459e-05	8.37075e-05	8.86672e-05	9.7169e-05	0.000109238	0.000124686	0.000143254	0.000164695	0.000188811	0.000215455	0.000244521	0.000275933	0.000309634	0.000345582	0.000383739	0.000424069	0.000466537	0.000511105	0.000557728	0.000606359	0.000656939	0.000709407	0.00076369	0.000819708	0.000877372
0.000101081	0.000103623	0.000106025	0.00010826	0.000110299	0.00011211	0.000113658	0.000114908	0.000115821	0.000116357	0.000116474	0.000116128	0.000115275	0.000113869	0.000111867	0.000109225	0.000105907	0.000101879	9.71255e-05	9.16465e-05	8.54793e-05	7.87203e-05	7.15709e-05	6.44193e-05	5.7978e-05	5.34492e-05	5.24852e-05	5.65228e-05	6.58752e-05	7.98465e-05	9.75438e-05	0.000118307	0.000141732	0.000167583	0.000195727	0.000226088	0.000258621	0.000293297	0.000330097	0.000369001	0.000409992	0.000453044	0.00049813	0.000545214	0.000594254	0.000645199	0.00069799	0.00075256	0.000808832	0.000866722
0.000101551	0.000104066	0.00010643	0.000108612	0.000110582	0.000112306	0.000113748	0.000114869	0.000115628	0.00011598	0.00011588	0.000115277	0.000114122	0.00011236	0.000109936	0.000106793	0.000102874	9.81202e-05	9.24755e-05	8.58862e-05	7.83062e-05	6.97046e-05	6.00838e-05	4.95255e-05	3.83339e-05	2.75735e-05	2.10839e-05	2.57393e-05	3.97143e-05	5.81021e-05	7.9191e-05	0.000102484	0.000127821	0.000155153	0.000184472	0.000215784	0.0002491	0.00028443	0.000321782	0.000361154	0.000402542	0.000445933	0.000491306	0.000538632	0.000587871	0.000638979	0.000691898	0.000746565	0.000802905	0.000860835
0.00010219	0.000104732	0.000107118	0.000109318	0.0001113	0.00011303	0.000114471	0.000115585	0.000116327	0.000116655	0.000116521	0.000115874	0.000114663	0.000112832	0.000110325	0.000107082	0.000103043	9.81464e-05	9.23284e-05	8.55265e-05	7.7679e-05	6.87286e-05	5.86275e-05	4.73537e-05	3.49657e-05	2.18803e-05	1.14442e-05	1.7899e-05	3.47949e-05	5.46783e-05	7.66208e-05	0.000100467	0.000126197	0.000153824	0.000183373	0.000214868	0.00024833	0.000283776	0.000321215	0.00036065	0.000402077	0.000445484	0.00049085	0.000538145	0.000587332	0.000638364	0.000691185	0.000745731	0.000801928	0.000859694
0.000103005	0.000105627	0.000108095	0.000110383	0.000112457	0.000114286	0.000115832	0.000117058	0.000117924	0.000118387	0.000118403	0.000117924	0.000116905	0.000115296	0.000113047	0.000110113	0.000106446	0.000102005	9.67599e-05	9.06919e-05	8.38107e-05	7.61735e-05	6.79282e-05	5.94007e-05	5.12787e-05	4.49373e-05	4.26519e-05	4.6594e-05	5.69147e-05	7.21971e-05	9.11262e-05	0.000112933	0.000137218	0.000163778	0.000192507	0.000223349	0.000256275	0.000291265	0.000328306	0.000367381	0.000408475	0.000451563	0.000496618	0.000543604	0.000592478	0.00064319	0.000695681	0.000749882	0.000805721	0.000863112
0.000103983	0.000106735	0.000109345	0.000111786	0.00011403	0.000116043	0.000117793	0.000119246	0.000120364	0.000121109	0.000121444	0.000121328	0.000120724	0.000119593	0.000117903	0.000115624	0.000112736	0.000109231	0.000105121	0.000100448	9.53036e-05	8.98482e-05	8.43545e-05	7.92579e-05	7.52124e-05	7.31038e-05	7.39317e-05	7.85179e-05	8.72174e-05	9.99008e-05	0.000116183	0.000135652	0.000157971	0.000182898	0.000210265	0.000239959	0.0002719	0.000306032	0.00034231	0.000380696	0.000421153	0.000463645	0.000508129	0.000554562	0.000602892	0.000653062	0.000705007	0.000758657	0.000813933	0.000870748
0.000105098	0.000108026	0.00011083	0.000113485	0.000115965	0.000118241	0.000120283	0.00012206	0.000123543	0.000124697	0.000125493	0.000125901	0.000125893	0.000125444	0.000124539	0.000123167	0.000121334	0.000119062	0.000116398	0.000113426	0.000110277	0.000107148	0.000104316	0.00010216	0.000101153	0.000101846	0.000104795	0.000110473	0.000119185	0.000131047	0.000146023	0.000163987	0.000184783	0.00020826	0.000234289	0.000262761	0.00029359	0.000326706	0.000362048	0.000399563	0.0004392	0.000480909	0.000524641	0.000570338	0.000617944	0.000667393	0.000718616	0.000771537	0.000826073	0.000882135
0.000106314	0.000109457	0.000112499	0.000115419	0.000118193	0.000120795	0.000123202	0.000125386	0.000127323	0.000128988	0.000130357	0.000131409	0.000132129	0.000132505	0.000132534	0.000132224	0.000131599	0.000130702	0.000129599	0.000128391	0.000127219	0.000126271	0.000125789	0.00012607	0.000127459	0.000130328	0.000135045	0.000141936	0.000151254	0.000163161	0.000177737	0.000194992	0.000214889	0.000237372	0.00026237	0.000289814	0.000319638	0.000351779	0.00038618	0.000422783	0.000461535	0.000502379	0.000545258	0.000590111	0.000636873	0.000685476	0.000735843	0.000787896	0.000841548	0.000896707
0.000107583	0.000110973	0.00011429	0.000117515	0.000120628	0.000123609	0.000126437	0.000129091	0.000131551	0.000133799	0.00013582	0.000137601	0.000139134	0.000140421	0.000141469	0.000142298	0.000142943	0.000143457	0.000143917	0.000144422	0.000145108	0.00014614	0.000147721	0.000150084	0.00015349	0.00015821	0.000164515	0.000172653	0.000182833	0.000195221	0.000209929	0.000227025	0.000246538	0.00026847	0.000292802	0.000319505	0.000348538	0.000379858	0.00041342	0.000449172	0.000487064	0.00052704	0.00056904	0.000613003	0.00065886	0.000706539	0.000755963	0.000807049	0.000859707	0.000913844
0.000108856	0.000112516	0.000116134	0.000119695	0.000123182	0.000126579	0.000129869	0.000133036	0.000136066	0.000138946	0.000141669	0.000144228	0.000146624	0.000148865	0.000150967	0.000152957	0.000154877	0.000156783	0.000158751	0.000160877	0.000163283	0.000166111	0.000169529	0.000173726	0.000178905	0.000185279	0.000193057	0.000202439	0.000213603	0.0002267	0.00024185	0.000259143	0.00027864	0.000300375	0.000324363	0.000350604	0.000379082	0.000409774	0.000442647	0.000477663	0.000514775	0.000553933	0.00059508	0.000638155	0.00068309	0.000729811	0.000778241	0.000828294	0.000879881	0.000932907
0.00011008	0.000114026	0.000117964	0.000121881	0.000125764	0.0001296	0.000133378	0.000137085	0.000140713	0.000144254	0.000147705	0.000151066	0.000154343	0.000157551	0.000160708	0.000163848	0.000167014	0.000170262	0.000173664	0.000177309	0.000181303	0.000185771	0.000190852	0.000196701	0.000203485	0.000211373	0.000220538	0.000231144	0.000243344	0.000257274	0.00027305	0.000290766	0.000310497	0.000332294	0.000356191	0.000382207	0.000410344	0.000440595	0.000472939	0.000507348	0.000543784	0.000582203	0.000622552	0.000664773	0.000708798	0.000754556	0.000801969	0.000850952	0.000901416	0.000953265
0.000111203	0.000115443	0.000119711	0.000123995	0.000128286	0.000132575	0.000136854	0.000141114	0.000145352	0.000149563	0.00015375	0.000157916	0.000162073	0.000166236	0.00017043	0.000174689	0.000179054	0.00018358	0.000188336	0.0001934	0.000198866	0.000204842	0.000211447	0.00021881	0.000227069	0.000236366	0.000246845	0.000258644	0.000271896	0.000286721	0.000303228	0.000321509	0.00034164	0.00036368	0.000387674	0.00041365	0.000441622	0.000471593	0.000503554	0.000537483	0.00057335	0.000611117	0.000650735	0.000692149	0.000735295	0.000780103	0.000826497	0.000874391	0.000923698	0.000974322
0.000112176	0.000116714	0.000121313	0.000125967	0.000130669	0.000135414	0.000140195	0.00014501	0.000149856	0.000154735	0.000159651	0.000164612	0.00016963	0.000174725	0.000179922	0.000185255	0.000190765	0.000196503	0.000202532	0.000208922	0.000215757	0.00022313	0.000231143	0.000239906	0.000249536	0.000260154	0.00027188	0.000284834	0.000299131	0.000314879	0.000332174	0.000351104	0.000371742	0.00039415	0.000418373	0.000444446	0.000472389	0.000502212	0.00053391	0.000567469	0.000602865	0.000640062	0.000679017	0.000719677	0.000761981	0.000805861	0.000851241	0.00089804	0.000946168	0.000995534
0.000112957	0.000117787	0.000122714	0.000127734	0.000132842	0.000138036	0.000143314	0.000148675	0.00015412	0.000159653	0.000165281	0.000171013	0.000176866	0.000182859	0.000189018	0.000195376	0.000201972	0.000208854	0.000216078	0.000223709	0.00023182	0.000240492	0.000249814	0.000259881	0.000270792	0.000282652	0.000295563	0.00030963	0.000324952	0.000341624	0.000359733	0.000379359	0.00040057	0.000423424	0.000447967	0.000474235	0.00050225	0.000532024	0.000563556	0.000596836	0.000631841	0.00066854	0.000706892	0.000746847	0.000788345	0.000831321	0.000875699	0.0009214	0.000968336	0.00102
[truncated: 207 more columns]

## Sheet: Figure 3h
0.00053162	0.000531786	0.00053195	0.000532114	0.000532277	0.00053244	0.000532602	0.000532763	0.000532924	0.000533084	0.000533243	0.000533402	0.00053356	0.000533717	0.000533874	0.000534031	0.000534186	0.000534341	0.000534496	0.000534649	0.000534802	0.000534955	0.000535106	0.000535258	0.000535408	0.000535558	0.000535707	0.000535855	0.000536003	0.000536151	0.000536297	0.000536443	0.000536588	0.000536733	0.000536877	0.00053702	0.000537163	0.000537304	0.000537446	0.000537586	0.000537726	0.000537866	0.000538004	0.000538142	0.000538279	0.000538416	0.000538552	0.000538687	0.000538822	0.000538956
0.000607726	0.000607987	0.000608246	0.000608505	0.000608763	0.000609021	0.000609277	0.000609532	0.000609786	0.00061004	0.000610292	0.000610544	0.000610794	0.000611044	0.000611293	0.00061154	0.000611787	0.000612033	0.000612278	0.000612522	0.000612764	0.000613006	0.000613247	0.000613487	0.000613726	0.000613964	0.000614202	0.000614438	0.000614673	0.000614907	0.00061514	0.000615372	0.000615603	0.000615834	0.000616063	0.000616291	0.000616518	0.000616744	0.00061697	0.000617194	0.000617417	0.000617639	0.00061786	0.00061808	0.0006183	0.000618518	0.000618735	0.000618951	0.000619166	0.00061938
0.000640245	0.000640672	0.000641097	0.000641521	0.000641943	0.000642364	0.000642784	0.000643203	0.000643619	0.000644035	0.000644449	0.000644862	0.000645273	0.000645683	0.000646092	0.000646499	0.000646905	0.000647309	0.000647712	0.000648113	0.000648513	0.000648911	0.000649308	0.000649704	0.000650098	0.000650491	0.000650882	0.000651272	0.00065166	0.000652047	0.000652432	0.000652816	0.000653198	0.000653579	0.000653959	0.000654336	0.000654713	0.000655088	0.000655461	0.000655833	0.000656203	0.000656572	0.000656939	0.000657305	0.000657669	0.000658032	0.000658393	0.000658752	0.00065911	0.000659467
0.000640501	0.00064113	0.000641758	0.000642384	0.000643008	0.00064363	0.000644251	0.00064487	0.000645487	0.000646102	0.000646716	0.000647328	0.000647939	0.000648547	0.000649154	0.000649759	0.000650362	0.000650964	0.000651564	0.000652162	0.000652758	0.000653352	0.000653945	0.000654536	0.000655124	0.000655712	0.000656297	0.00065688	0.000657462	0.000658042	0.00065862	0.000659196	0.00065977	0.000660342	0.000660912	0.000661481	0.000662048	0.000662612	0.000663175	0.000663736	0.000664295	0.000664852	0.000665407	0.000665961	0.000666512	0.000667061	0.000667609	0.000668154	0.000668698	0.000669239
0.000633099	0.000633968	0.000634836	0.000635702	0.000636566	0.000637429	0.000638289	0.000639148	0.000640005	0.00064086	0.000641713	0.000642564	0.000643414	0.000644261	0.000645107	0.000645951	0.000646792	0.000647632	0.00064847	0.000649306	0.00065014	0.000650972	0.000651802	0.000652631	0.000653457	0.000654281	0.000655103	0.000655923	0.000656741	0.000657557	0.000658371	0.000659183	0.000659992	0.0006608	0.000661606	0.000662409	0.00066321	0.00066401	0.000664807	0.000665602	0.000666394	0.000667185	0.000667973	0.00066876	0.000669544	0.000670325	0.000671105	0.000671882	0.000672658	0.00067343
0.000675079	0.00067624	0.000677399	0.000678556	0.00067971	0.000680863	0.000682014	0.000683163	0.00068431	0.000685455	0.000686597	0.000687738	0.000688876	0.000690012	0.000691146	0.000692278	0.000693407	0.000694535	0.00069566	0.000696783	0.000697903	0.000699022	0.000700138	0.000701251	0.000702363	0.000703472	0.000704579	0.000705683	0.000706785	0.000707884	0.000708982	0.000710076	0.000711168	0.000712258	0.000713345	0.00071443	0.000715512	0.000716592	0.000717669	0.000718744	0.000719816	0.000720885	0.000721952	0.000723016	0.000724078	0.000725137	0.000726193	0.000727246	0.000728297	0.000729345
0.000813477	0.000814974	0.000816469	0.00081796	0.00081945	0.000820936	0.00082242	0.000823901	0.00082538	0.000826855	0.000828328	0.000829798	0.000831265	0.000832729	0.000834191	0.000835649	0.000837104	0.000838557	0.000840006	0.000841453	0.000842896	0.000844337	0.000845774	0.000847208	0.000848639	0.000850067	0.000851491	0.000852913	0.000854331	0.000855746	0.000857157	0.000858566	0.000859971	0.000861372	0.000862771	0.000864166	0.000865557	0.000866945	0.00086833	0.000869711	0.000871088	0.000872462	0.000873833	0.0008752	0.000876563	0.000877922	0.000879278	0.000880631	0.000881979	0.000883324
0.00103	0.00103	0.00103	0.00104	0.00104	0.00104	0.00104	0.00104	0.00104	0.00105	0.00105	0.00105	0.00105	0.00105	0.00106	0.00106	0.00106	0.00106	0.00106	0.00107	0.00107	0.00107	0.00107	0.00107	0.00107	0.00108	0.00108	0.00108	0.00108	0.00108	0.00109	0.00109	0.00109	0.00109	0.00109	0.00109	0.0011	0.0011	0.0011	0.0011	0.0011	0.0011	0.00111	0.00111	0.00111	0.00111	0.00111	0.00112	0.00112	0.00112
0.00127	0.00127	0.00127	0.00127	0.00128	0.00128	0.00128	0.00128	0.00129	0.00129	0.00129	0.00129	0.0013	0.0013	0.0013	0.0013	0.00131	0.00131	0.00131	0.00131	0.00132	0.00132	0.00132	0.00132	0.00133	0.00133	0.00133	0.00133	0.00134	0.00134	0.00134	0.00134	0.00134	0.00135	0.00135	0.00135	0.00135	0.00136	0.00136	0.00136	0.00136	0.00137	0.00137	0.00137	0.00137	0.00137	0.00138	0.00138	0.00138	0.00138
0.00148	0.00149	0.00149	0.00149	0.0015	0.0015	0.0015	0.00151	0.00151	0.00151	0.00151	0.00152	0.00152	0.00152	0.00153	0.00153	0.00153	0.00154	0.00154	0.00154	0.00155	0.00155	0.00155	0.00156	0.00156	0.00156	0.00156	0.00157	0.00157	0.00157	0.00158	0.00158	0.00158	0.00159	0.00159	0.00159	0.0016	0.0016	0.0016	0.0016	0.00161	0.00161	0.00161	0.00162	0.00162	0.00162	0.00162	0.00163	0.00163	0.00163
0.00166	0.00166	0.00167	0.00167	0.00168	0.00168	0.00169	0.00169	0.00169	0.0017	0.0017	0.00171	0.00171	0.00172	0.00172	0.00172	0.00173	0.00173	0.00174	0.00174	0.00174	0.00175	0.00175	0.00176	0.00176	0.00176	0.00177	0.00177	0.00178	0.00178	0.00178	0.00179	0.00179	0.0018	0.0018	0.0018	0.00181	0.00181	0.00182	0.00182	0.00182	0.00183	0.00183	0.00184	0.00184	0.00184	0.00185	0.00185	0.00185	0.00186
0.00183	0.00184	0.00184	0.00185	0.00185	0.00186	0.00186	0.00187	0.00188	0.00188	0.00189	0.00189	0.0019	0.0019	0.00191	0.00191	0.00192	0.00192	0.00193	0.00193	0.00194	0.00195	0.00195	0.00196	0.00196	0.00197	0.00197	0.00198	0.00198	0.00199	0.00199	0.002	0.002	0.00201	0.00201	0.00202	0.00202	0.00203	0.00203	0.00204	0.00204	0.00205	0.00205	0.00206	0.00206	0.00207	0.00207	0.00208	0.00208	0.00209
0.00207	0.00208	0.00208	0.00209	0.0021	0.0021	0.00211	0.00212	0.00213	0.00213	0.00214	0.00215	0.00215	0.00216	0.00217	0.00217	0.00218	0.00219	0.00219	0.0022	0.00221	0.00221	0.00222	0.00223	0.00223	0.00224	0.00225	0.00225	0.00226	0.00227	0.00227	0.00228	0.00229	0.00229	0.0023	0.00231	0.00231	0.00232	0.00232	0.00233	0.00234	0.00234	0.00235	0.00236	0.00236	0.00237	0.00238	0.00238	0.00239	0.00239
0.00245	0.00246	0.00247	0.00247	0.00248	0.00249	0.0025	0.00251	0.00252	0.00252	0.00253	0.00254	0.00255	0.00256	0.00257	0.00257	0.00258	0.00259	0.0026	0.00261	0.00262	0.00262	0.00263	0.00264	0.00265	0.00266	0.00266	0.00267	0.00268	0.00269	0.0027	0.00271	0.00271	0.00272	0.00273	0.00274	0.00274	0.00275	0.00276	0.00277	0.00278	0.00278	0.00279	0.0028	0.00281	0.00282	0.00282	0.00283	0.00284	0.00285
0.00299	0.003	0.00301	0.00302	0.00303	0.00304	0.00305	0.00306	0.00307	0.00308	0.00309	0.0031	0.00311	0.00312	0.00313	0.00314	0.00315	0.00316	0.00317	0.00318	0.00318	0.00319	0.0032	0.00321	0.00322	0.00323	0.00324	0.00325	0.00326	0.00327	0.00328	0.00329	0.0033	0.00331	0.00332	0.00333	0.00334	0.00335	0.00335	0.00336	0.00337	0.00338	0.00339	0.0034	0.00341	0.00342	0.00343	0.00344	0.00344	0.00345
0.00363	0.00364	0.00366	0.00367	0.00368	0.00369	0.0037	0.00371	0.00373	0.00374	0.00375	0.00376	0.00377	0.00378	0.00379	0.0038	0.00382	0.00383	0.00384	0.00385	0.00386	0.00387	0.00388	0.00389	0.0039	0.00391	0.00392	0.00394	0.00395	0.00396	0.00397	0.00398	0.00399	0.004	0.00401	0.00402	0.00403	0.00404	0.00405	0.00406	0.00407	0.00408	0.00409	0.0041	0.00411	0.00412	0.00413	0.00414	0.00415	0.00416
0.0043	0.00431	0.00432	0.00434	0.00435	0.00436	0.00437	0.00439	0.0044	0.00441	0.00442	0.00444	0.00445	0.00446	0.00447	0.00449	0.0045	0.00451	0.00452	0.00453	0.00455	0.00456	0.00457	0.00458	0.00459	0.0046	0.00462	0.00463	0.00464	0.00465	0.00466	0.00467	0.00468	0.0047	0.00471	0.00472	0.00473	0.00474	0.00475	0.00476	0.00477	0.00478	0.00479	0.00481	0.00482	0.00483	0.00484	0.00485	0.00486	0.00487
0.00489	0.00491	0.00492	0.00493	0.00495	0.00496	0.00497	0.00499	0.005	0.00501	0.00502	0.00504	0.00505	0.00506	0.00507	0.00509	0.0051	0.00511	0.00512	0.00514	0.00515	0.00516	0.00517	0.00518	0.0052	0.00521	0.00522	0.00523	0.00524	0.00525	0.00527	0.00528	0.00529	0.0053	0.00531	0.00532	0.00533	0.00534	0.00535	0.00536	0.00537	0.00539	0.0054	0.00541	0.00542	0.00543	0.00544	0.00545	0.00546	0.00547
0.00536	0.00538	0.00539	0.0054	0.00541	0.00543	0.00544	0.00545	0.00546	0.00548	0.00549	0.0055	0.00551	0.00552	0.00553	0.00555	0.00556	0.00557	0.00558	0.00559	0.0056	0.00561	0.00562	0.00564	0.00565	0.00566	0.00567	0.00568	0.00569	0.0057	0.00571	0.00572	0.00573	0.00574	0.00575	0.00576	0.00577	0.00577	0.00578	0.00579	0.0058	0.00581	0.00582	0.00583	0.00584	0.00585	0.00585	0.00586	0.00587	0.00588
0.00572	0.00573	0.00574	0.00575	0.00576	0.00577	0.00578	0.00579	0.0058	0.00581	0.00582	0.00583	0.00584	0.00585	0.00586	0.00587	0.00588	0.00589	0.0059	0.0059	0.00591	0.00592	0.00593	0.00594	0.00594	0.00595	0.00596	0.00597	0.00597	0.00598	0.00599	0.006	0.006	0.00601	0.00602	0.00602	0.00603	0.00603	0.00604	0.00605	0.00605	0.00606	0.00606	0.00607	0.00607	0.00608	0.00608	0.00609	0.00609	0.0061
0.00608	0.00609	0.00609	0.0061	0.00611	0.00611	0.00612	0.00613	0.00614	0.00614	0.00615	0.00615	0.00616	0.00617	0.00617	0.00618	0.00618	0.00619	0.00619	0.0062	0.0062	0.00621	0.00621	0.00621	0.00622	0.00622	0.00622	0.00623	0.00623	0.00623	0.00624	0.00624	0.00624	0.00624	0.00624	0.00625	0.00625	0.00625	0.00625	0.00625	0.00625	0.00625	0.00625	0.00625	0.00625	0.00625	0.00625	0.00625	0.00625	0.00625
0.00667	0.00667	0.00668	0.00669	0.00669	0.00669	0.0067	0.0067	0.00671	0.00671	0.00672	0.00672	0.00672	0.00672	0.00673	0.00673	0.00673	0.00673	0.00673	0.00674	0.00674	0.00674	0.00674	0.00674	0.00674	0.00674	0.00674	0.00674	0.00674	0.00673	0.00673	0.00673	0.00673	0.00673	0.00672	0.00672	0.00672	0.00671	0.00671	0.00671	0.0067	0.0067	0.00669	0.00669	0.00668	0.00668	0.00667	0.00667	0.00666	0.00665
0.00777	0.00777	0.00778	0.00779	0.00779	0.0078	0.00781	0.00781	0.00782	0.00782	0.00782	0.00783	0.00783	0.00783	0.00784	0.00784	0.00784	0.00785	0.00785	0.00785	0.00785	0.00785	0.00785	0.00785	0.00785	0.00785	0.00785	0.00785	0.00785	0.00784	0.00784	0.00784	0.00784	0.00783	0.00783	0.00783	0.00782	0.00782	0.00781	0.00781	0.0078	0.0078	0.00779	0.00778	0.00778	0.00777	0.00776	0.00776	0.00775	0.00774
0.00953	0.00954	0.00956	0.00957	0.00958	0.00959	0.00961	0.00962	0.00963	0.00964	0.00965	0.00966	0.00967	0.00968	0.00969	0.00969	0.0097	0.00971	0.00972	0.00972	0.00973	0.00974	0.00974	0.00975	0.00975	0.00976	0.00976	0.00977	0.00977	0.00977	0.00978	0.00978	0.00978	0.00978	0.00978	0.00979	0.00979	0.00979	0.00979	0.00979	0.00978	0.00978	0.00978	0.00978	0.00978	0.00977	0.00977	0.00977	0.00976	0.00976
0.01194	0.01196	0.01198	0.01201	0.01203	0.01205	0.01208	0.0121	0.01212	0.01214	0.01216	0.01218	0.0122	0.01222	0.01224	0.01226	0.01228	0.0123	0.01232	0.01234	0.01235	0.01237	0.01238	0.0124	0.01242	0.01243	0.01244	0.01246	0.01247	0.01248	0.0125	0.01251	0.01252	0.01253	0.01254	0.01255	0.01256	0.01257	0.01258	0.01259	0.0126	0.01261	0.01261	0.01262	0.01263	0.01263	0.01264	0.01264	0.01265	0.01265
0.01485	0.01489	0.01493	0.01497	0.01501	0.01504	0.01508	0.01512	0.01515	0.01519	0.01523	0.01526	0.0153	0.01533	0.01536	0.0154	0.01543	0.01546	0.01549	0.01552	0.01555	0.01558	0.01561	0.01564	0.01567	0.0157	0.01573	0.01575	0.01578	0.01581	0.01583	0.01586	0.01588	0.0159	0.01593	0.01595	0.01597	0.01599	0.01602	0.01604	0.01606	0.01608	0.01609	0.01611	0.01613	0.01615	0.01617	0.01618	0.0162	0.01621
[truncated: 175 more rows]
[truncated: 207 more columns]

## Sheet: Figure 3i
0.0006497	0.00064991	0.00065012	0.000650329	0.000650537	0.000650745	0.000650951	0.000651157	0.000651363	0.000651567	0.000651771	0.000651974	0.000652176	0.000652378	0.000652579	0.000652779	0.000652978	0.000653177	0.000653374	0.000653571	0.000653768	0.000653963	0.000654158	0.000654352	0.000654545	0.000654738	0.000654929	0.00065512	0.00065531	0.0006555	0.000655688	0.000655876	0.000656063	0.00065625	0.000656435	0.00065662	0.000656804	0.000656987	0.000657169	0.000657351	0.000657532	0.000657712	0.000657891	0.000658069	0.000658247	0.000658424	0.0006586	0.000658775	0.000658949	0.000659123
[truncated: 200 more rows]
[truncated: 207 more columns]

[truncated: 58 more sheets: Figure 3k, Figure 4a, Figure 4b, Figure 4c, Figure 4d, Figure 4e, Figure 4f, Figure 5b, Figure 5c, Fggure 5d, Figure 5e, Figure 5g, Supplementary Figure 1c, Supplementary Figure 2a, Supplementary Figure 2b-e, Supplementary Figure 3, Supplementary Figure 4, Supplementary Figure 5, Supplementary Figure 6, Supplementary Figure 7a …]
